# Supplementary material for: Differential chromatin accessibility in peripheral blood mononuclear cells underlies COVID-19 disease severity prior to seroconversion
Source: Sci Rep. 2022 Jul 9;12:11714. doi: 10.1038/s41598-022-15668-8 (PMC9271053; doi:10.1038/s41598-022-15668-8)
Supplement: Supplementary file 2 — Supplementary Information 2. [file 41598_2022_15668_MOESM2_ESM.xlsx]

## Sheet: Supp Table 3
Gene Symbol	Fold Change (log2 )	padj	Gene Name	Gene Alias
IgG Negative Healthy vs Mild
CXCL8	4.647	0	C-X-C motif chemokine ligand 8	GCP-1, GCP1, IL8, LECT, LUCT
RGS2	1.647	0	regulator of G protein signaling 2	G0S8
CXCL2	4.948	0.001	C-X-C motif chemokine ligand 2	CINC-2a, GRO2, GROb, MGSA-b, MIP-2a
G0S2	3.752	0.002	G0/G1 switch 2
CXCR1	-1.917	0.004	C-X-C motif chemokine receptor 1	C-C, C-C-CKR-1, CD128, CD181, CDw128a
HCAR3	1.921	0.004	hydroxycarboxylic acid receptor 3	GPR109B, HCA3, HM74, PUMAG, Puma-g
NR4A2	2.599	0.004	nuclear receptor subfamily 4 group A member 2	HZF-3, NOT, NURR1, RNR1, TINUR
PDE4B	1.591	0.004	phosphodiesterase 4B	DPDE4, PDEIVB
CXCR2	-1.59	0.007	C-X-C motif chemokine receptor 2	CD182, CDw128b, CMKAR2, IL8R2, IL8RA
HERPUD1	0.897	0.007	homocysteine inducible ER protein with ubiquitin like domain 1	HERP, Mif1, SUP
NR4A3	3.552	0.007	nuclear receptor subfamily 4 group A member 3	CHN, CSMF, MINOR, NOR1
TGIF1	0.912	0.009	TGFB induced factor homeobox 1	HPE4, TGIF
IL1B	2.911	0.01	interleukin 1 beta	IL-1, IL1-BETA, IL1F2, IL1beta
HCAR2	1.947	0.01	hydroxycarboxylic acid receptor 2	GPR109A, HCA2, HM74a, HM74b, NIACR1
GPR183	1.216	0.011	G protein-coupled receptor 183	EBI2, hEBI2
KLF6	-0.77	0.011	Kruppel like factor 6	BCD1, CBA1, COPEB, CPBP, GBF
LIPN	1.582	0.011	lipase family member N	ARCI8, LI4, LIPL4, bA186O14.3
PTGER4	0.913	0.011	prostaglandin E receptor 4	EP4, EP4R
HBB	6.614	0.011	hemoglobin subunit beta	CD113t-C, ECYT6, beta-globin
PLK2	2.255	0.011	polo like kinase 2	SNK, hPlk2, hSNK
SEC14L2	1.796	0.011	SEC14 like lipid binding 2	C22orf6, SPF, TAP, TAP1
AREG	2.302	0.017	amphiregulin	AR, AREGB, CRDGF, SDGF
ASTL	3.762	0.017	astacin like metalloendopeptidase	OOMD11, SAS1B
CD83	1.708	0.017	CD83 molecule	BL11, HB15
CDKN1B	0.699	0.017	cyclin dependent kinase inhibitor 1B	CDKN4, KIP1, MEN1B, MEN4, P27KIP1
SLC5A6	0.914	0.017	solute carrier family 5 member 6	NERIB, SMVT
FOS	1.151	0.018	Fos proto-oncogene, AP-1 transcription factor subunit	AP-1, C-FOS, p55
SOD2	0.852	0.018	superoxide dismutase 2	GClnc1, IPO-B, IPOB, MNSOD, MVCD6
JUNB	1.626	0.019	JunB proto-oncogene, AP-1 transcription factor subunit	AP-1
CCL3	1.891	0.022	C-C motif chemokine ligand 3	G0S19-1, LD78ALPHA, MIP-1-alpha, MIP1A, SCYA3
CREM	1.511	0.023	cAMP responsive element modulator	CREM-2, ICER, hCREM-2
FBXO32	0.789	0.024	F-box protein 32	Fbx32, MAFbx
IRS2	1.278	0.024	insulin receptor substrate 2	IRS-2
TP53INP2	1.692	0.032	tumor protein p53 inducible nuclear protein 2	C20orf110, DOR, PIG-U, PIGU, PINH
CD55	1.064	0.033	CD55 molecule (Cromer blood group)	CHAPLE, CR, CROM, DAF, TC
NUDT15	0.936	0.035	nudix hydrolase 15	MTH2, NUDT15D
CXCL1	2.158	0.035	C-X-C motif chemokine ligand 1	FSP, GRO1, GROa, MGSA, MGSA-a
CXCR4	1.742	0.037	C-X-C motif chemokine receptor 4	CD184, D2S201E, FB22, HM89, HSY3RR
DNAJB9	1.06	0.037	DnaJ heat shock protein family (Hsp40) member B9	ERdj4, MDG-1, MDG1, MST049, MSTP049
OLR1	4.208	0.043	oxidized low density lipoprotein receptor 1	CLEC8A, LOX1, LOXIN, SCARE1, SLOX1
CXCL3	3.227	0.05	C-X-C motif chemokine ligand 3	CINC-2b, GRO3, GROg, MIP-2b, MIP2B
LGALS9C	-1.784	0.05	galectin 9C	Gal-9B, LGALS9B
NAMPT	2.196	0.05	nicotinamide phosphoribosyltransferase	1110035O14Rik, PBEF, PBEF1, VF, VISFATIN
NR4A1	2.518	0.05	nuclear receptor subfamily 4 group A member 1	GFRP1, HMR, N10, NAK-1, NGFIB
RIPK2	1.026	0.05	receptor interacting serine/threonine kinase 2	CARD3, CARDIAK, CCK, GIG30, RICK
IgG Negative Healthy vs Moderate
CXCL8	4.864	0	C-X-C motif chemokine ligand 8	GCP-1, GCP1, IL8, LECT, LUCT
RGS2	2.01	0	regulator of G protein signaling 2	G0S8
HCAR2	3.169	0.002	hydroxycarboxylic acid receptor 2	GPR109A, HCA2, HM74a, HM74b, NIACR1
CXCL2	4.822	0.007	C-X-C motif chemokine ligand 2	CINC-2a, GRO2, GROb, MGSA-b, MIP-2a
GPR183	1.453	0.007	G protein-coupled receptor 183	EBI2, hEBI2
HCAR3	2.236	0.007	hydroxycarboxylic acid receptor 3	GPR109B, HCA3, HM74, PUMAG, Puma-g
HJURP	-2.71	0.009	Holliday junction recognition protein	FAKTS, URLC9, hFLEG1
PDE4B	1.525	0.012	phosphodiesterase 4B	DPDE4, PDEIVB
PTGER4	0.996	0.012	prostaglandin E receptor 4	EP4, EP4R
UHRF1	-1.796	0.012	ubiquitin like with PHD and ring finger domains 1	ICBP90, Np95, RNF106, TDRD22, hNP95
IL1B	3.373	0.013	interleukin 1 beta	IL-1, IL1-BETA, IL1F2, IL1beta
FBXO32	0.962	0.014	F-box protein 32	Fbx32, MAFbx
CDKN1B	0.778	0.015	cyclin dependent kinase inhibitor 1B	CDKN4, KIP1, MEN1B, MEN4, P27KIP1
HBB	6.876	0.015	hemoglobin subunit beta	CD113t-C, ECYT6, beta-globin
FOS	1.24	0.016	Fos proto-oncogene, AP-1 transcription factor subunit	AP-1, C-FOS, p55
CXCR2	-1.58	0.018	C-X-C motif chemokine receptor 2	CD182, CDw128b, CMKAR2, IL8R2, IL8RA
B4GALT3	-0.816	0.019	beta-1,4-galactosyltransferase 3	beta4Gal-T3
NR4A2	2.302	0.019	nuclear receptor subfamily 4 group A member 2	HZF-3, NOT, NURR1, RNR1, TINUR
CCL3	2.185	0.028	C-C motif chemokine ligand 3	G0S19-1, LD78ALPHA, MIP-1-alpha, MIP1A, SCYA3
KLF6	-0.721	0.028	Kruppel like factor 6	BCD1, CBA1, COPEB, CPBP, GBF
PLK2	2.415	0.028	polo like kinase 2	SNK, hPlk2, hSNK
CREBRF	0.747	0.028	CREB3 regulatory factor	C5orf41, LRF
AREG	2.637	0.028	amphiregulin	AR, AREGB, CRDGF, SDGF
CCNB2	-2.059	0.028	cyclin B2	HsT17299
FOXM1	-1.766	0.028	forkhead box M1	FKHL16, FOXM1A, FOXM1B, FOXM1C, HFH-11
PIK3R1	1.211	0.028	phosphoinositide-3-kinase regulatory subunit 1	AGM7, GRB1, IMD36, p85, p85-ALPHA
RGS3	-1.185	0.028	regulator of G protein signaling 3	C2PA, RGP3
CD55	1.144	0.029	CD55 molecule (Cromer blood group)	CHAPLE, CR, CROM, DAF, TC
SLC19A2	1.464	0.029	solute carrier family 19 member 2	TC1, THMD1, THT1, THTR1, TRMA
CDCA3	-1.886	0.031	cell division cycle associated 3	GRCC8, TOME-1, TOME1
CXCR1	-1.565	0.031	C-X-C motif chemokine receptor 1	C-C, C-C-CKR-1, CD128, CD181, CDw128a
MKI67	-1.859	0.031	marker of proliferation Ki-67	KIA, MIB-, MIB-1, PPP1R105
MLLT3	1.06	0.031	MLLT3 super elongation complex subunit	AF9, YEATS3
SLC4A1	5.526	0.031	solute carrier family 4 member 1 (Diego blood group)	AE1, BND3, CD233, CHC, DI
TUBB	-0.571	0.031	tubulin beta class I	CDCBM6, CSCSC1, M40, OK/SW-cl.56, TUBB1
KIF2C	-1.66	0.031	kinesin family member 2C	CT139, KNSL6, MCAK
TYMS	-2.014	0.031	thymidylate synthetase	HST422, TMS, TS
LIPN	1.495	0.033	lipase family member N	ARCI8, LI4, LIPL4, bA186O14.3
PDIK1L	0.73	0.033	PDLIM1 interacting kinase 1 like	CLIK1L, STK35L2
TGIF1	0.785	0.034	TGFB induced factor homeobox 1	HPE4, TGIF
VNN3	1.84	0.037	vanin 3, pseudogene	HSA238982, VNN3
DNAJB9	1.128	0.037	DnaJ heat shock protein family (Hsp40) member B9	ERdj4, MDG-1, MDG1, MST049, MSTP049
ESPL1	-1.693	0.037	extra spindle pole bodies like 1, separase	ESP1, SEPA
ADAM8	-1.089	0.038	ADAM metallopeptidase domain 8	CD156, CD156a, MS2
CITED2	0.797	0.038	Cbp/p300 interacting transactivator with Glu/Asp rich carboxy-terminal domain 2	ASD8, MRG-1, MRG1, P35SRJ, VSD2
CXCR4	1.74	0.038	C-X-C motif chemokine receptor 4	CD184, D2S201E, FB22, HM89, HSY3RR
G0S2	2.482	0.038	G0/G1 switch 2
HERPUD1	0.73	0.038	homocysteine inducible ER protein with ubiquitin like domain 1	HERP, Mif1, SUP
LYPD3	1.784	0.038	LY6/PLAUR domain containing 3	C4.4A
MCM10	-1.738	0.038	minichromosome maintenance 10 replication initiation factor	CNA43, DNA43, IMD80, PRO2249
NR4A3	2.962	0.038	nuclear receptor subfamily 4 group A member 3	CHN, CSMF, MINOR, NOR1
NSA2	0.674	0.038	NSA2 ribosome biogenesis factor	CDK105, HCL-G1, HCLG1, HUSSY-29, HUSSY29
SOD2	0.789	0.038	superoxide dismutase 2	GClnc1, IPO-B, IPOB, MNSOD, MVCD6
SSTR3	-1.493	0.038	somatostatin receptor 3	SS-3-R, SS3-R, SS3R, SSR-28
TOPORS	0.764	0.038	TOP1 binding arginine/serine rich protein, E3 ubiquitin ligase	LUN, P53BP3, RP31, TP53BPL
TPT1	0.682	0.038	tumor protein, translationally-controlled 1	HRF, TCTP, p02, p23
ZBTB6	1.024	0.038	zinc finger and BTB domain containing 6	ZID, ZNF482
PNPO	-0.663	0.038	pyridoxamine 5'-phosphate oxidase	HEL-S-302, PDXPO
LGALS9C	-1.873	0.04	galectin 9C	Gal-9B, LGALS9B
MPHOSPH10	0.662	0.04	M-phase phosphoprotein 10	CT90, MPP10, MPP10P, PPP1R106
CHAF1A	-0.651	0.041	chromatin assembly factor 1 subunit A	CAF-1, CAF1, CAF1B, CAF1P150, P150
PPP2R3A	1.076	0.041	protein phosphatase 2 regulatory subunit B''alpha	PPP2R3, PR130, PR72
RNF144B	1.241	0.041	ring finger protein 144B	IBRDC2, PIR2, bA528A10.3, p53RFP
ANKRD55	1.225	0.042	ankyrin repeat domain 55
MYBL2	-1.668	0.042	MYB proto-oncogene like 2	B-MYB, BMYB
ZFP36L2	0.983	0.042	ZFP36 ring finger protein like 2	BRF2, ERF-2, ERF2, RNF162C, TIS11D
ZNF277	0.883	0.043	zinc finger protein 277	NRIF4, ZNF277P
APOBR	-1.094	0.043	apolipoprotein B receptor	APOB100R, APOB48R
ASB1	-0.604	0.043	ankyrin repeat and SOCS box containing 1	ASB-1
CHST12	-0.959	0.043	carbohydrate sulfotransferase 12	C4S-2, C4ST-2, C4ST2
SERPINB2	3.087	0.043	serpin family B member 2	HsT1201, PAI, PAI-2, PAI2, PLANH2
IgG Positive Healthy vs Mild
ABCA1	1.08	0.027	ATP binding cassette subfamily A member 1	ABC-1, ABC1, CERP, HDLCQTL13, HDLDT1
ACSL1	1.313	0.005	acyl-CoA synthetase long chain family member 1	ACS1, FACL1, FACL2, LACS, LACS1
ADIPOR1	0.372	0.044	adiponectin receptor 1	ACDCR1, CGI-45, CGI45, PAQR1, TESBP1A
ADNP2	0.609	0.022	ADNP homeobox 2	ZNF508
AKAP8	0.458	0.039	A-kinase anchoring protein 8	AKAP 95, AKAP-8, AKAP-95, AKAP95
ALAS2	5.523	0.019	5'-aminolevulinate synthase 2	ALAS-E, ALASE, ANH1, ASB, SIDBA1
ANK3	0.763	0.042	ankyrin 3	ANKYRIN-G, MRT37
AREG	2.31	0.001	amphiregulin	AR, AREGB, CRDGF, SDGF
ARHGEF2	-0.46	0.05	Rho/Rac guanine nucleotide exchange factor 2	GEF, GEF-H1, GEFH1, LFP40, Lfc
ARL4A	0.647	0.036	ADP ribosylation factor like GTPase 4A	ARL4
ARL5B	0.9	0.032	ADP ribosylation factor like GTPase 5B	ARL8
ASTL	2.763	0.013	astacin like metalloendopeptidase	OOMD11, SAS1B
ATF3	2.125	0.002	activating transcription factor 3
AVPI1	1.236	0.044	arginine vasopressin induced 1	PP5395, VIP32, VIT32
BCL2A1	1.391	0.003	BCL2 related protein A1	ACC-1, ACC-2, ACC1, ACC2, BCL2L5
BCL2L11	0.631	0.019	BCL2 like 11	BAM, BIM, BOD
BEST1	1.12	0.017	bestrophin 1	ARB, BEST, BMD, Best1V1Delta2, RP50
BLCAP	-0.407	0.038	BLCAP apoptosis inducing factor	BC10
BTBD1	0.455	0.04	BTB domain containing 1	C15orf1, NS5ATP8
BTN2A2	-0.756	0.006	butyrophilin subfamily 2 member A2	BT2.2, BTF2, BTN2.2
C17orf107	1.442	0.008	chromosome 17 open reading frame 107
C1orf216	-0.659	0.046	chromosome 1 open reading frame 216
C5orf63	-0.79	0.031	chromosome 5 open reading frame 63	YDR286C
C6orf47	-0.659	0.038	chromosome 6 open reading frame 47	D6S53E, G4, NG34
CATSPERD	2.695	0.032	cation channel sperm associated auxiliary subunit delta	TMEM146
CCL3	2.664	0	C-C motif chemokine ligand 3	G0S19-1, LD78ALPHA, MIP-1-alpha, MIP1A, SCYA3
CCNH	0.909	0.003	cyclin H	CAK, CycH, p34, p37
CD55	1.055	0.002	CD55 molecule (Cromer blood group)	CHAPLE, CR, CROM, DAF, TC
CD83	1.836	0	CD83 molecule	BL11, HB15
CDK6	0.569	0.038	cyclin dependent kinase 6	MCPH12, PLSTIRE
CDKN1A	1.319	0.007	cyclin dependent kinase inhibitor 1A	CAP20, CDKN1, CIP1, MDA-6, P21
CDKN1B	0.602	0.009	cyclin dependent kinase inhibitor 1B	CDKN4, KIP1, MEN1B, MEN4, P27KIP1
CEBPZ	0.603	0.033	CCAAT enhancer binding protein zeta	CBF, CBF2, HSP-CBF, NOC1
CHD1	0.856	0.047	chromodomain helicase DNA binding protein 1	CHD-1, PILBOS
CHMP1B	0.582	0.009	charged multivesicular body protein 1B	C10orf2, C18-ORF2, C18orf2, CHMP1.5, Vps46-2
CLEC7A	0.717	0.032	C-type lectin domain containing 7A	BGR, CANDF4, CD369, CLECSF12, DECTIN1
CLIC3	-1.377	0.011	chloride intracellular channel 3
CLK4	0.534	0.034	CDC like kinase 4
COPS7B	-0.442	0.031	COP9 signalosome subunit 7B	CSN7B, SGN7b
COQ10B	0.605	0.046	coenzyme Q10B
CREBRF	0.64	0.022	CREB3 regulatory factor	C5orf41, LRF
CRELD1	-0.626	0.044	cysteine rich with EGF like domains 1	AVSD2, CIRRIN
CREM	1.616	0.005	cAMP responsive element modulator	CREM-2, ICER, hCREM-2
CTNNB1	0.36	0.04	catenin beta 1	CTNNB, EVR7, MRD19, NEDSDV, armadillo
CXCL1	2.574	0.005	C-X-C motif chemokine ligand 1	FSP, GRO1, GROa, MGSA, MGSA-a
CXCL2	4.632	0	C-X-C motif chemokine ligand 2	CINC-2a, GRO2, GROb, MGSA-b, MIP-2a
CXCL3	3.617	0.002	C-X-C motif chemokine ligand 3	CINC-2b, GRO3, GROg, MIP-2b, MIP2B
CXCL8	5.846	0	C-X-C motif chemokine ligand 8	GCP-1, GCP1, IL8, LECT, LUCT
CXCR1	-1.433	0.049	C-X-C motif chemokine receptor 1	C-C, C-C-CKR-1, CD128, CD181, CDw128a
CXCR2	-1.384	0.008	C-X-C motif chemokine receptor 2	CD182, CDw128b, CMKAR2, IL8R2, IL8RA
CXCR4	1.459	0.009	C-X-C motif chemokine receptor 4	CD184, D2S201E, FB22, HM89, HSY3RR
CXorf40A	0.659	0.034	endothelium and lymphocyte associated ASCH domain 1	EOLA1, CXorf40
CYTIP	0.642	0.009	cytohesin 1 interacting protein	B3-1, CASP, CYBR, CYTHIP, HE
DCTN4	0.585	0.019	dynactin subunit 4	DYN4, P62
DCTN6	0.753	0.016	dynactin subunit 6	WS-3, WS3, p27
DDIT4	1.384	0.015	DNA damage inducible transcript 4	Dig2, REDD-1, REDD1
DIDO1	-0.437	0.014	death inducer-obliterator 1	BYE1, C20orf158, DATF-1, DATF1, DIDO2
DNAJB9	1.198	0.002	DnaJ heat shock protein family (Hsp40) member B9	ERdj4, MDG-1, MDG1, MST049, MSTP049
DSP	-3.332	0.013	desmoplakin	DCWHKTA, DP
DUSP22	-0.498	0.033	dual specificity phosphatase 22	JKAP, JSP-1, JSP1, LMW-DSP2, LMWDSP2
DUSP4	1.739	0.009	dual specificity phosphatase 4	HVH2, MKP-2, MKP2, TYP
DUSP6	-1.322	0.002	dual specificity phosphatase 6	HH19, MKP3, PYST1
EGR2	2.233	0.002	early growth response 2	AT591, CHN1, CMT1D, CMT4E, KROX20
EGR3	2.476	0.008	early growth response 3	EGR-3, PILOT
EIF5	0.721	0.013	eukaryotic translation initiation factor 5	EIF-5, EIF-5A
ELF3	1.964	0.031	E74 like ETS transcription factor 3	EPR-1, ERT, ESE-1, ESX
EPGN	2.072	0.033	epithelial mitogen	ALGV3072, EPG, PRO9904
ERBB2	-1.184	0.008	erb-b2 receptor tyrosine kinase 2	CD340, HER-2, HER-2/neu, HER2, MLN 19
EREG	2.909	0.002	epiregulin	EPR, ER, Ep
ERMN	1.345	0.001	ermin	JN, KIAA1189
FAM110B	1.424	0.029	family with sequence similarity 110 member B	C8orf72
FASLG	-1.269	0.047	Fas ligand	ALPS1B, APT1LG1, APTL, CD178, CD95-L
FBXL3	0.625	0.019	F-box and leucine rich repeat protein 3	FBL3, FBL3A, FBXL3A, IDDSFAS
FBXO32	0.676	0.008	F-box protein 32	Fbx32, MAFbx
FCAR	1.141	0.042	Fc alpha receptor	CD89, CTB-61M7.2, FcalphaR, FcalphaRI
FEM1B	0.458	0.048	fem-1 homolog B	F1A-ALPHA, F1AA, FEM1-beta
FOS	1.278	0.008	Fos proto-oncogene, AP-1 transcription factor subunit	AP-1, C-FOS, p55
FRS2	0.49	0.042	fibroblast growth factor receptor substrate 2	FRS1A, FRS2A, FRS2alpha, SNT, SNT-1
G0S2	3.697	0	G0/G1 switch 2
GABARAPL1	1.027	0.002	GABA type A receptor associated protein like 1	APG8-LIKE, APG8L, ATG8, ATG8B, ATG8L
GADD45A	1.151	0.002	growth arrest and DNA damage inducible alpha	DDIT1, GADD45
GFOD2	-0.661	0.042	glucose-fructose oxidoreductase domain containing 2
GLUL	0.713	0.033	glutamate-ammonia ligase	GLNS, GS, PIG43, PIG59
GNAQ	0.549	0.022	G protein subunit alpha q	CMC1, G-ALPHA-q, GAQ, SWS
GNLY	-0.948	0.021	granulysin	D2S69E, LAG-2, LAG2, NKG5, TLA519
GPR183	1.513	0.002	G protein-coupled receptor 183	EBI2, hEBI2
GRASP	1.395	0.004	trafficking regulator and scaffold protein tamalin	TAMALIN
GSPT1	0.542	0.037	G1 to S phase transition 1	551G9.2, ETF3A, GST1, eRF3a
GZF1	0.881	0.017	GDNF inducible zinc finger protein 1	JLSM, ZBTB23, ZNF336
HBB	7.047	0.001	hemoglobin subunit beta	CD113t-C, ECYT6, beta-globin
HBEGF	1.84	0.008	heparin binding EGF like growth factor	DTR, DTS, DTSF, HEGFL
HBP1	0.959	0.001	HMG-box transcription factor 1
HCAR2	2.446	0	hydroxycarboxylic acid receptor 2	GPR109A, HCA2, HM74a, HM74b, NIACR1
HCAR3	2.183	0.001	hydroxycarboxylic acid receptor 3	GPR109B, HCA3, HM74, PUMAG, Puma-g
HECA	0.596	0.024	hdc homolog, cell cycle regulator	HDC, HDCL, HHDC, dJ225E12.1
HERPUD1	0.808	0.008	homocysteine inducible ER protein with ubiquitin like domain 1	HERP, Mif1, SUP
HIF1A	0.846	0.041	hypoxia inducible factor 1 subunit alpha	HIF-1-alpha, HIF-1A, HIF-1alpha, HIF1, HIF1-ALPHA
HLX	1.069	0.017	H2.0 like homeobox	HB24, HLX1
IBA57	0.57	0.041	iron-sulfur cluster assembly factor IBA57	C1orf69, MMDS3, SPG74
ID2	1.002	0.011	inhibitor of DNA binding 2	GIG8, ID2A, ID2H, bHLHb26
IFNGR1	0.939	0.001	interferon gamma receptor 1	CD119, IFNGR, IMD27A, IMD27B
IFRD1	0.882	0.035	interferon related developmental regulator 1	PC4, TIS7
IL10	2.445	0.005	interleukin 10	CSIF, GVHDS, IL-10, IL10A, TGIF
IL1B	3.588	0	interleukin 1 beta	IL-1, IL1-BETA, IL1F2, IL1beta
IL2RB	-0.581	0.046	interleukin 2 receptor subunit beta	CD122, IL15RB, IMD63, P70-75
ING3	0.549	0.04	inhibitor of growth family member 3	Eaf4, ING2, MEAF4, p47ING3
IRS2	0.988	0.018	insulin receptor substrate 2	IRS-2
ISCA1	0.484	0.046	iron-sulfur cluster assembly 1	HBLD2, ISA1, MMDS5, hIscA
IVNS1ABP	0.731	0.018	influenza virus NS1A binding protein	ARA3, FLARA3, HSPC068, IMD70, KLHL39
JMJD6	0.665	0.015	jumonji domain containing 6, arginine demethylase and lysine hydroxylase	PSR, PTDSR, PTDSR1
JRK	-0.71	0.036	Jrk helix-turn-helix protein	JH8, jerky
JUNB	1.322	0.003	JunB proto-oncogene, AP-1 transcription factor subunit	AP-1
KANSL2	0.588	0.02	KAT8 regulatory NSL complex subunit 2	C12orf41, NSL2
KCTD7	-0.591	0.043	potassium channel tetramerization domain containing 7	CLN14, EPM3
KLF3	0.454	0.033	Kruppel like factor 3	BKLF
KLF6	-0.59	0.036	Kruppel like factor 6	BCD1, CBA1, COPEB, CPBP, GBF
LAMB3	2.36	0.019	laminin subunit beta 3	AI1A, BM600-125KDA, LAM5, LAMNB1
LGALS9C	-1.638	0.046	galectin 9C	Gal-9B, LGALS9B
LIMD1	-0.542	0.038	LIM domain containing 1
LIPN	1.751	0.001	lipase family member N	ARCI8, LI4, LIPL4, bA186O14.3
LRRC8C	0.473	0.013	leucine rich repeat containing 8 VRAC subunit C	AD158, FAD158
LYPD3	1.689	0.029	LY6/PLAUR domain containing 3	C4.4A
MAP3K8	0.904	0.009	mitogen-activated protein kinase kinase kinase 8	AURA2, COT, EST, ESTF, MEKK8
MASTL	0.727	0.036	microtubule associated serine/threonine kinase like	GREATWALL, GW, GWL, MAST-L, THC2
MAVS	-0.422	0.041	mitochondrial antiviral signaling protein	CARDIF, IPS-1, IPS1, VISA
MDC1	-0.521	0.039	mediator of DNA damage checkpoint 1	NFBD1
MLEC	-0.503	0.017	malectin	KIAA0152
MUS81	-0.607	0.041	MUS81 structure-specific endonuclease subunit	SLX3
MXD1	1.078	0.002	MAX dimerization protein 1	BHLHC58, MAD, MAD1
NABP1	0.776	0.007	nucleic acid binding protein 1	NABP1-OT1, OBFC2A, SOSS-B2, SSB2
NAMPT	2.301	0	nicotinamide phosphoribosyltransferase	1110035O14Rik, PBEF, PBEF1, VF, VISFATIN
NBN	0.432	0.042	nibrin	AT-V1, AT-V2, ATV, NBS, NBS1
NFE2L2	0.894	0.004	NFE2 like bZIP transcription factor 2	HEBP1, IMDDHH, NRF2, Nrf-2
NFIL3	1.083	0.012	nuclear factor, interleukin 3 regulated	E4BP4, IL3BP1, NF-IL3A, NFIL3A
NFKBIZ	0.57	0.023	NFKB inhibitor zeta	IKBZ, INAP, MAIL
NLRP3	0.698	0.027	NLR family pyrin domain containing 3	AGTAVPRL, AII, AVP, C1orf7, CIAS1
NMNAT1	-0.61	0.048	nicotinamide nucleotide adenylyltransferase 1	LCA9, NMNAT, PNAT1, SHILCA
NMUR1	-1.188	0.004	neuromedin U receptor 1	(FM-3), FM-3, FM3, GPC-R, GPR66
NR1D2	0.958	0.005	nuclear receptor subfamily 1 group D member 2	BD73, EAR-1R, REVERBB, REVERBbeta, RVR
NR4A1	2.13	0	nuclear receptor subfamily 4 group A member 1	GFRP1, HMR, N10, NAK-1, NGFIB
NR4A2	2.456	0	nuclear receptor subfamily 4 group A member 2	HZF-3, NOT, NURR1, RNR1, TINUR
NR4A3	3.437	0	nuclear receptor subfamily 4 group A member 3	CHN, CSMF, MINOR, NOR1
NUDC	-0.462	0.037	nuclear distribution C, dynein complex regulator	HNUDC, MNUDC, NPD011
NUDT15	0.774	0.012	nudix hydrolase 15	MTH2, NUDT15D
NUP43	-0.716	0.032	nucleoporin 43	bA350J20.1, p42
OLR1	3.617	0.002	oxidized low density lipoprotein receptor 1	CLEC8A, LOX1, LOXIN, SCARE1, SLOX1
OSER1	0.606	0.002	oxidative stress responsive serine rich 1	C20orf111, HSPC207, Osr1, Perit1, dJ1183I21.1
OSM	2.608	0	oncostatin M
OTUD1	0.607	0.01	OTU deubiquitinase 1	DUBA7, OTDC1
PABPC4	0.322	0.043	poly(A) binding protein cytoplasmic 4	APP-1, APP1, PABP4, iPABP
PDE4B	1.731	0	phosphodiesterase 4B	DPDE4, PDEIVB
PDIK1L	0.59	0.019	PDLIM1 interacting kinase 1 like	CLIK1L, STK35L2
PDP1	0.523	0.012	pyruvate dehydrogenase phosphatase catalytic subunit 1	PDH, PDP, PDPC, PPM2A, PPM2C
PELI1	0.803	0.036	pellino E3 ubiquitin protein ligase 1
PELI3	-0.878	0.015	pellino E3 ubiquitin protein ligase family member 3
PER1	0.919	0.044	period circadian regulator 1	PER, RIGUI, hPER
PFKFB3	1.63	0.002	6-phosphofructo-2-kinase/fructose-2,6-biphosphatase 3	IPFK2, PFK2, iPFK-2
PIGM	-0.557	0.044	phosphatidylinositol glycan anchor biosynthesis class M	GPI-MT-I
PIK3CA	0.42	0.041	phosphatidylinositol-4,5-bisphosphate 3-kinase catalytic subunit alpha	CCM4, CLAPO, CLOVE, CWS5, MCAP
PIK3R1	1.089	0.011	phosphoinositide-3-kinase regulatory subunit 1	AGM7, GRB1, IMD36, p85, p85-ALPHA
PLAUR	1.218	0.006	plasminogen activator, urokinase receptor	CD87, U-PAR, UPAR, URKR
PLK2	2.237	0.006	polo like kinase 2	SNK, hPlk2, hSNK
PLSCR1	0.613	0.034	phospholipid scramblase 1	MMTRA1B
PNPLA8	0.572	0.047	patatin like phospholipase domain containing 8	IPLA2-2, IPLA2G, MMLA, PNPLA-gamma, iPLA2gamma
PPP1R18	-0.483	0.031	protein phosphatase 1 regulatory subunit 18	HKMT1098, KIAA1949
PPP3R1	0.436	0.036	protein phosphatase 3 regulatory subunit B, alpha	CALNB1, CNB, CNB1
PTGDR	-0.917	0.034	prostaglandin D2 receptor	AS1, ASRT1, DP, DP1, PTGDR1
PTGER4	1.017	0	prostaglandin E receptor 4	EP4, EP4R
PTGS2	2.528	0	prostaglandin-endoperoxide synthase 2	COX-2, COX2, GRIPGHS, PGG/HS, PGHS-2
PTP4A1	0.725	0.01	protein tyrosine phosphatase 4A1	HH72, PRL-1, PRL1, PTP(CAAX1), PTPCAAX1
PTPRE	0.598	0.048	protein tyrosine phosphatase receptor type E	HPTPE, PTPE, R-PTP-EPSILON
RAB20	1.317	0.031	RAB20, member RAS oncogene family
RASGEF1B	1.606	0.002	RasGEF domain family member 1B	GPIG4
RBAK	0.507	0.037	RB associated KRAB zinc finger	ZNF769
RBM44	1.076	0.033	RNA binding motif protein 44
RBM7	0.552	0.015	RNA binding motif protein 7
RGS1	2.122	0.008	regulator of G protein signaling 1	1R20, BL34, HEL-S-87, IER1, IR20
RGS2	1.868	0	regulator of G protein signaling 2	G0S8
RGS3	-0.896	0.015	regulator of G protein signaling 3	C2PA, RGP3
RIOK3	0.551	0.044	RIO kinase 3	SUDD
RIPK2	1.02	0.002	receptor interacting serine/threonine kinase 2	CARD3, CARDIAK, CCK, GIG30, RICK
RLF	0.532	0.04	RLF zinc finger	ZN-15L, ZNF292L
RNASEL	-0.752	0.019	ribonuclease L	PRCA1, RNS4
RNF149	0.629	0.021	ring finger protein 149	DNAPTP2
RNMT	0.545	0.019	RNA guanine-7 methyltransferase	CMT1, CMT1c, MET, Met, RG7MT1
RPH3A	-1.811	0.035	rabphilin 3A
SAMD8	0.771	0.034	sterile alpha motif domain containing 8	HEL-177, SMSr
SAMSN1	1.564	0.001	SAM domain, SH3 domain and nuclear localization signals 1	HACS1, NASH1, SASH2, SH3D6B, SLy2
SAT1	1.088	0.002	spermidine/spermine N1-acetyltransferase 1	DC21, KFSD, KFSDX, SAT, SSAT
SDCBP	0.628	0.038	syndecan binding protein	MDA-9, MDA9, ST1, SYCL, TACIP18
SEC14L2	1.586	0.022	SEC14 like lipid binding 2	C22orf6, SPF, TAP, TAP1
SERPINB2	2.438	0.006	serpin family B member 2	HsT1201, PAI, PAI-2, PAI2, PLANH2
SGK1	1.426	0.006	serum/glucocorticoid regulated kinase 1	SGK
SGTB	0.619	0.043	small glutamine rich tetratricopeptide repeat co-chaperone beta	SGT2
SIK1	1.581	0.012	salt inducible kinase 1	DEE30, MSK, SIK, SIK-1, SIK1B
SKIL	0.69	0.034	SKI like proto-oncogene	SNO, SnoA, SnoI, SnoN
SLC16A6	0.809	0.019	solute carrier family 16 member 6	MCT6, MCT7
SLC19A2	0.777	0.04	solute carrier family 19 member 2	TC1, THMD1, THT1, THTR1, TRMA
SLC2A3	1.28	0.012	solute carrier family 2 member 3	GLUT3
SLC4A1	5.24	0.047	solute carrier family 4 member 1 (Diego blood group)	AE1, BND3, CD233, CHC, DI
SLC5A6	0.769	0.033	solute carrier family 5 member 6	NERIB, SMVT
SMURF1	0.597	0.044	SMAD specific E3 ubiquitin protein ligase 1
SOCS1	1.598	0.05	suppressor of cytokine signaling 1	AISIMD, CIS1, CISH1, JAB, SOCS-1
SOCS3	2.347	0.002	suppressor of cytokine signaling 3	ATOD4, CIS3, Cish3, SOCS-3, SSI-3
SOD2	0.809	0.003	superoxide dismutase 2	GClnc1, IPO-B, IPOB, MNSOD, MVCD6
SP3	0.568	0.034	Sp3 transcription factor	SPR2
SRGN	0.662	0.021	serglycin	PPG, PRG, PRG1
SRSF2	0.553	0.044	serine and arginine rich splicing factor 2	PR264, SC-35, SC35, SFRS2, SFRS2A
SRSF6	0.409	0.041	serine and arginine rich splicing factor 6	B52, HEL-S-91, SFRS6, SRP55
STIP1	-0.498	0.017	stress induced phosphoprotein 1	HEL-S-94n, HOP, IEF-SSP-3521, P60, STI1
STK17B	0.684	0.018	serine/threonine kinase 17b	DRAK2
SYAP1	0.606	0.047	synapse associated protein 1	BSTA, PRO3113
TAF1D	0.736	0.044	TATA-box binding protein associated factor, RNA polymerase I subunit D	JOSD3, RAFI41, TAF(I)41, TAFI41
TBC1D15	0.788	0.008	TBC1 domain family member 15	RAB7-GAP
TEX14	1.866	0.034	testis expressed 14, intercellular bridge forming factor	CT113, SPGF23
TFRC	0.764	0.007	transferrin receptor	CD71, IMD46, T9, TFR, TFR1
TGIF1	0.813	0.002	TGFB induced factor homeobox 1	HPE4, TGIF
THBS1	2.312	0.04	thrombospondin 1	THBS, THBS-1, TSP, TSP-1, TSP1
TMED7	0.694	0.04	transmembrane p24 trafficking protein 7	CGI-109, p24g3, p24gamma3, p27
TMEM170B	1.004	0.027	transmembrane protein 170B
TMEM70	0.665	0.04	transmembrane protein 70	MC5DN2
TNFAIP1	-0.687	0.016	TNF alpha induced protein 1	B12, B61, BTBD34, EDP1, hBACURD2
TNFAIP6	2.205	0.015	TNF alpha induced protein 6	TSG-6, TSG6
TP53INP2	1.491	0.009	tumor protein p53 inducible nuclear protein 2	C20orf110, DOR, PIG-U, PIGU, PINH
TRAF3IP3	-0.586	0.045	TRAF3 interacting protein 3	T3JAM
TRAPPC1	-0.644	0.033	trafficking protein particle complex subunit 1	BET5, MUM2
TREM1	1.357	0.004	triggering receptor expressed on myeloid cells 1	CD354, TREM-1
TRIM21	-0.624	0.04	tripartite motif containing 21	RNF81, RO52, Ro/SSA, SSA, SSA1
TRIM32	-0.676	0.033	tripartite motif containing 32	BBS11, HT2A, LGMD2H, LGMDR8, TATIP
TTC9C	-0.725	0.041	tetratricopeptide repeat domain 9C
TWISTNB	0.475	0.045	RNA polymerase I subunit F	A43, RPA43, TWISTNB
VAPA	0.561	0.045	VAMP associated protein A	VAMP-A, VAP-33, VAP-A, VAP33, hVAP-33
VNN3	1.987	0.002	vanin 3, pseudogene	HSA238982, VNN3
YPEL5	0.741	0.023	yippee like 5	CGI-127
YTHDF3	0.469	0.04	YTH N6-methyladenosine RNA binding protein 3	DF3
ZBTB21	1.082	0.012	zinc finger and BTB domain containing 21	ZNF295
ZBTB6	0.904	0.009	zinc finger and BTB domain containing 6	ZID, ZNF482
ZC3H7A	0.6	0.019	zinc finger CCCH-type containing 7A	HSPC055, ZC3H7, ZC3HDC7
ZFAND5	1.02	0.002	zinc finger AN1-type containing 5	ZA20D2, ZFAND5A, ZNF216
ZFP3	-0.697	0.036	ZFP3 zinc finger protein	ZNF752
ZFP36L2	0.808	0.022	ZFP36 ring finger protein like 2	BRF2, ERF-2, ERF2, RNF162C, TIS11D
ZNF121	0.513	0.039	zinc finger protein 121	D19S204, ZHC32, ZNF20
ZNF14	1.026	0.026	zinc finger protein 14	GIOT-4, KOX6
ZNF267	0.849	0.005	zinc finger protein 267	HZF2
ZNF322	-0.863	0.033	zinc finger protein 322	HCG12, ZNF322A, ZNF388, ZNF489
ZNF331	1.485	0.007	zinc finger protein 331	RITA, ZNF361, ZNF463
ZNF397	-0.786	0.019	zinc finger protein 397	ZNF47, ZSCAN15
ZNF514	-0.671	0.038	zinc finger protein 514
ZNF585A	-0.754	0.023	zinc finger protein 585A	Zfp27
ZNF594	-1.062	0.045	zinc finger protein 594
IgG Positive Healthy vs Moderate
ALAS2	6.357	0.023	5'-aminolevulinate synthase 2	ALAS-E, ALASE, ANH1, ASB, SIDBA1
ATF3	1.797	0.017	activating transcription factor 3
C17orf107	1.33	0.045	chromosome 17 open reading frame 107
CCL3	2.106	0.009	C-C motif chemokine ligand 3	G0S19-1, LD78ALPHA, MIP-1-alpha, MIP1A, SCYA3
CD83	1.3	0.009	CD83 molecule	BL11, HB15
CXCL1	2.279	0.04	C-X-C motif chemokine ligand 1	FSP, GRO1, GROa, MGSA, MGSA-a
CXCL2	3.642	0.001	C-X-C motif chemokine ligand 2	CINC-2a, GRO2, GROb, MGSA-b, MIP-2a
CXCL3	4.067	0.002	C-X-C motif chemokine ligand 3	CINC-2b, GRO3, GROg, MIP-2b, MIP2B
CXCL8	4.768	0	C-X-C motif chemokine ligand 8	GCP-1, GCP1, IL8, LECT, LUCT
DSP	-3.226	0.045	desmoplakin	DCWHKTA, DP
DUSP6	-1.401	0.003	dual specificity phosphatase 6	HH19, MKP3, PYST1
EGR2	1.66	0.045	early growth response 2	AT591, CHN1, CMT1D, CMT4E, KROX20
EREG	2.059	0.048	epiregulin	EPR, ER, Ep
FOS	1.719	0.002	Fos proto-oncogene, AP-1 transcription factor subunit	AP-1, C-FOS, p55
G0S2	3.475	0.003	G0/G1 switch 2
HBB	7.207	0.004	hemoglobin subunit beta	CD113t-C, ECYT6, beta-globin
HBEGF	1.8	0.029	heparin binding EGF like growth factor	DTR, DTS, DTSF, HEGFL
HCAR2	2.219	0.003	hydroxycarboxylic acid receptor 2	GPR109A, HCA2, HM74a, HM74b, NIACR1
HCAR3	1.876	0.018	hydroxycarboxylic acid receptor 3	GPR109B, HCA3, HM74, PUMAG, Puma-g
IL10	2.676	0.009	interleukin 10	CSIF, GVHDS, IL-10, IL10A, TGIF
IL1B	2.699	0.001	interleukin 1 beta	IL-1, IL1-BETA, IL1F2, IL1beta
JUNB	1.136	0.029	JunB proto-oncogene, AP-1 transcription factor subunit	AP-1
LIPN	1.446	0.02	lipase family member N	ARCI8, LI4, LIPL4, bA186O14.3
MXD1	0.882	0.023	MAX dimerization protein 1	BHLHC58, MAD, MAD1
NABP1	0.692	0.048	nucleic acid binding protein 1	NABP1-OT1, OBFC2A, SOSS-B2, SSB2
NAMPT	1.623	0.009	nicotinamide phosphoribosyltransferase	1110035O14Rik, PBEF, PBEF1, VF, VISFATIN
NR4A1	1.49	0.018	nuclear receptor subfamily 4 group A member 1	GFRP1, HMR, N10, NAK-1, NGFIB
NR4A2	1.909	0.005	nuclear receptor subfamily 4 group A member 2	HZF-3, NOT, NURR1, RNR1, TINUR
NR4A3	2.282	0.014	nuclear receptor subfamily 4 group A member 3	CHN, CSMF, MINOR, NOR1
OLR1	3.184	0.023	oxidized low density lipoprotein receptor 1	CLEC8A, LOX1, LOXIN, SCARE1, SLOX1
OSM	1.85	0.001	oncostatin M
PDE4B	1.016	0.04	phosphodiesterase 4B	DPDE4, PDEIVB
PLK2	2.325	0.014	polo like kinase 2	SNK, hPlk2, hSNK
PTGER4	0.827	0.003	prostaglandin E receptor 4	EP4, EP4R
PTGS2	1.766	0.006	prostaglandin-endoperoxide synthase 2	COX-2, COX2, GRIPGHS, PGG/HS, PGHS-2
RGS2	1.585	0	regulator of G protein signaling 2	G0S8
RIPK2	0.905	0.018	receptor interacting serine/threonine kinase 2	CARD3, CARDIAK, CCK, GIG30, RICK
SERPINB2	2.835	0.01	serpin family B member 2	HsT1201, PAI, PAI-2, PAI2, PLANH2
SOCS3	1.973	0.016	suppressor of cytokine signaling 3	ATOD4, CIS3, Cish3, SOCS-3, SSI-3
SOD2	0.661	0.048	superoxide dismutase 2	GClnc1, IPO-B, IPOB, MNSOD, MVCD6
TGIF1	0.64	0.046	TGFB induced factor homeobox 1	HPE4, TGIF
TREM1	1.248	0.023	triggering receptor expressed on myeloid cells 1	CD354, TREM-1
ZFAND5	0.793	0.045	zinc finger AN1-type containing 5	ZA20D2, ZFAND5A, ZNF216

## Sheet: Supp Table 4
Supplementary Table 4: Number of cells for each sample contributing to each scATAC-seq cluster.
SampleID	Cohort	Serology	C1	C2	C3	C4	C5	C6	C7	C8	C9	C10	C11	C12	C13	C14	C15	C16	Total
61BBAD-0	Close Contact	Close Contact	56	711	236	2	46	46	3	230	235	962	419	19	143	15	539	718	4380
61BBAD-14	Close Contact	Close Contact	56	614	188	37	56	19	6	258	232	888	309	80	194	5	394	478	3814
61BBAD-7	Close Contact	Close Contact	44	564	161	11	64	25	5	181	263	1032	562	26	135	16	430	472	3991
7768E4-0	Close Contact	Close Contact	47	1145	333	2	34	23	1	562	301	74	364	63	37	5	1006	2184	6181
7768E4-14	Close Contact	Close Contact	45	1387	351	1	57	43	2	466	189	126	546	30	50	6	867	1906	6072
7768E4-7	Close Contact	Close Contact	50	1717	571	13	130	43	2	617	518	129	1208	55	42	6	1026	2480	8607
80A16A-0	Close Contact	Close Contact	73	864	88	13	41	20	12	764	347	1195	193	33	232	5	807	1310	5997
80A16A-14	Close Contact	Close Contact	32	642	91	6	32	20	7	484	308	1923	277	25	30	3	640	878	5398
22CBD6	Healthy	Healthy	28	2156	199	16	17	46	7	246	449	103	155	19	505	3	328	483	4760
4F2EAD	Healthy	Healthy	40	1083	171	2	17	42	2	223	967	125	411	13	382	3	458	1043	4982
56E219	Healthy	Healthy	18	1510	199	27	46	58	20	1005	77	202	92	345	106	13	288	704	4710
77DA77	Healthy	Healthy	28	1585	77	8	16	105	9	278	431	91	173	9	491	4	325	1130	4760
F8FF1A	Healthy	Healthy	20	978	261	3	14	16	2	434	189	135	358	83	102	12	945	769	4321
0B943B-0	Mild	IgG-	31	1228	59	1	46	26	46	292	322	249	179	29	96	9	550	888	4051
0B943B-3	Mild	IgG-	9	533	56	19	59	12	56	554	296	420	298	5	1099	50	953	1055	5474
2AD75E-0	Mild	IgG-	25	798	75	29	107	29	31	173	54	183	392	18	379	11	329	1154	3787
2AD75E-7	Mild	IgG-	25	765	58	12	22	35	13	501	83	114	217	16	406	15	299	1201	3782
450905-0	Mild	IgG-	17	1606	221	79	200	9	34	82	121	129	358	14	86	17	479	311	3763
7085CA-0	Mild	IgG-	30	3386	678	28	340	18	9	33	169	190	403	6	55	10	324	323	6002
7085CA-7	Mild	IgG-	97	1779	162	5	28	41	30	429	609	395	1287	9	64	12	742	874	6563
BAAF62-0	Mild	IgG-	17	584	46	1	11	31	14	109	240	109	257	23	1237	35	631	804	4149
0BF51C-0	Moderate	IgG-	1	48	6	2	2	0	1	6	5	6	16	1	36	8	48	45	231
180E1A-0	Moderate	IgG-	48	1517	186	9	105	38	26	329	523	193	545	45	67	4	904	3758	8297
40067F-0	Moderate	IgG-	71	1712	299	13	87	23	15	674	114	131	376	20	99	3	1224	840	5701
40067F-14	Moderate	IgG-	64	1891	393	8	68	31	2	732	184	128	423	31	51	5	1392	826	6229
82CCF5-0	Moderate	IgG-	28	1051	92	0	23	26	10	610	870	137	253	2	56	3	594	1019	4774
B85D75-0	Moderate	IgG-	34	633	94	15	100	24	136	122	426	357	265	20	303	13	986	1270	4798
0B943B-14	Mild	IgG+	19	1823	215	24	40	27	5	701	470	527	406	62	1915	17	509	965	7725
2AD75E-14	Mild	IgG+	13	998	72	8	21	51	14	449	90	93	201	17	153	12	311	1040	3543
450905-14	Mild	IgG+	32	671	177	5	35	13	14	63	61	156	243	26	109	11	218	239	2073
450905-7	Mild	IgG+	6	139	26	3	14	3	24	12	6	22	60	0	214	20	35	34	618
7085CA-14	Mild	IgG+	98	2203	331	47	57	44	3	491	588	399	1120	126	32	1	695	996	7231
BAAF62-14	Mild	IgG+	69	592	94	62	198	36	18	97	227	62	188	568	46	4	253	610	3124
BAAF62-7	Mild	IgG+	44	1044	81	16	30	51	37	285	400	118	243	80	80	12	836	1148	4505
0BF51C-14	Moderate	IgG+	5	402	37	6	46	3	29	122	50	74	111	105	60	14	225	419	1708
0BF51C-7	Moderate	IgG+	7	273	10	1	22	6	81	104	45	65	125	5	130	22	313	479	1688
180E1A-14	Moderate	IgG+	60	1225	405	11	101	9	3	460	638	157	596	60	53	5	873	3917	8573
180E1A-7	Moderate	IgG+	42	828	212	3	30	32	11	296	503	159	527	57	252	13	886	3686	7537
40067F-21	Moderate	IgG+	83	1687	380	2	64	18	5	616	131	85	172	20	40	11	994	920	5228
82CCF5-14	Moderate	IgG+	27	1190	86	5	90	24	15	427	868	89	173	84	31	6	354	1090	4559
82CCF5-7	Moderate	IgG+	16	1124	89	2	41	62	4	444	934	145	261	13	458	16	467	815	4891
B85D75-7	Moderate	IgG+	30	717	75	12	21	53	30	264	379	181	93	22	1680	14	614	704	4889
Average	NA	NA	37.74	1128.64	181.93	13.55	61.38	30.5	18.9	362.5	331.24	287.1	353.69	54.38	279.43	11.17	597.4	1094.88	4844.43
Total	NA	NA	1585	47403	7641	569	2578	1281	794	15225	13912	12058	14855	2284	11736	469	25091	45985	203466
S.D.	NA	NA	24.21	644.59	149.63	16.74	62.64	19.6	24.89	236.61	257.42	379.8	279.22	98.92	430.08	9	321.73	898.19	1925.37

## Sheet: Supp Table 5
Supplementary Table 5: Number of cells for each sample contributing to each scATAC-seq cell type.
SampleID	Cohort	Serology	CD14_Monocyte	CD4_mature_T	Plasmablast	NK	CD8_T	CD4_naive_T	CD16_Monocyte	DC	pDC	B	Total
61BBAD-0	Close Contact	Close Contact	752	631	7	349	1457	623	207	84	45	225	4380
61BBAD-14	Close Contact	Close Contact	714	551	5	337	1305	392	150	81	18	261	3814
61BBAD-7	Close Contact	Close Contact	626	524	6	499	1520	393	142	77	24	180	3991
7768E4-0	Close Contact	Close Contact	1223	1120	1	358	482	2073	265	74	23	562	6181
7768E4-14	Close Contact	Close Contact	1494	982	5	528	413	1796	283	65	44	462	6072
7768E4-7	Close Contact	Close Contact	1970	1181	6	1184	765	2332	426	87	43	613	8607
80A16A-0	Close Contact	Close Contact	899	1077	15	184	1759	1101	75	101	19	767	5997
80A16A-14	Close Contact	Close Contact	668	782	9	203	2377	722	83	51	20	483	5398
22CBD6	Healthy	Healthy	2177	552	9	330	773	399	147	81	44	248	4760
4F2EAD	Healthy	Healthy	1109	644	2	433	1390	938	140	60	42	224	4982
56E219	Healthy	Healthy	1565	534	23	94	448	751	171	59	57	1008	4710
77DA77	Healthy	Healthy	1569	582	12	234	701	1141	62	78	105	276	4760
F8FF1A	Healthy	Healthy	1003	1026	4	337	508	716	230	45	16	436	4321
0B943B-0	Mild	IgG-	1269	609	37	195	684	831	43	58	22	303	4051
0B943B-3	Mild	IgG-	596	1485	52	399	1128	1150	46	36	15	567	5474
2AD75E-0	Mild	IgG-	897	608	31	432	357	1126	56	77	25	178	3787
2AD75E-7	Mild	IgG-	789	569	15	246	320	1220	44	46	36	497	3782
450905-0	Mild	IgG-	1879	491	27	380	327	310	152	97	9	91	3763
7085CA-0	Mild	IgG-	3982	344	10	397	432	308	354	126	16	33	6002
7085CA-7	Mild	IgG-	1796	668	27	1168	1289	864	108	171	40	432	6563
BAAF62-0	Mild	IgG-	596	1163	17	309	850	1011	35	29	31	108	4149
0BF51C-0	Moderate	IgG-	49	57	1	21	24	64	0	9	0	6	231
180E1A-0	Moderate	IgG-	1628	1169	26	553	791	3526	130	107	37	330	8297
40067F-0	Moderate	IgG-	1802	1319	15	371	357	761	224	153	22	677	5701
40067F-14	Moderate	IgG-	1950	1409	4	420	450	766	329	140	32	729	6229
82CCF5-0	Moderate	IgG-	1084	564	15	238	1149	984	68	40	26	606	4774
B85D75-0	Moderate	IgG-	736	1118	120	279	1001	1241	79	58	24	142	4798
0B943B-14	Mild	IgG+	1913	1344	16	965	1502	1057	165	47	21	695	7725
2AD75E-14	Mild	IgG+	1026	467	17	196	243	1007	53	31	54	449	3543
450905-14	Mild	IgG+	709	283	15	249	302	223	149	64	15	64	2073
450905-7	Mild	IgG+	154	120	23	150	79	47	13	15	1	16	618
7085CA-14	Mild	IgG+	2251	797	7	1027	1236	896	274	213	43	487	7231
BAAF62-14	Mild	IgG+	826	619	18	203	359	777	78	110	38	96	3124
BAAF62-7	Mild	IgG+	1034	970	30	249	679	1024	58	119	53	289	4505
0BF51C-14	Moderate	IgG+	452	336	25	106	178	437	24	22	4	124	1708
0BF51C-7	Moderate	IgG+	274	357	82	135	157	533	5	29	9	107	1688
180E1A-14	Moderate	IgG+	1355	1164	7	580	918	3632	336	114	10	457	8573
180E1A-7	Moderate	IgG+	879	1117	12	522	763	3681	175	58	35	295	7537
40067F-21	Moderate	IgG+	1749	1121	13	176	304	776	317	145	19	608	5228
82CCF5-14	Moderate	IgG+	1273	435	22	165	1065	1030	64	58	24	423	4559
82CCF5-7	Moderate	IgG+	1145	570	9	386	1346	814	77	52	58	434	4891
B85D75-7	Moderate	IgG+	735	1413	23	221	1108	940	64	60	53	272	4889
Average	NA	NA	1204.69	782.67	19.52	376.38	792.76	1057.45	140.5	76.83	30.29	363.33	4844.43
Total	NA	NA	50597	32872	820	15808	33296	44413	5901	3227	1272	15260	203466
S.D.	NA	NA	707.42	376.39	21.68	268.66	521.63	851.79	108.21	43.76	19.49	235.07	1925.37

## Sheet: Supp Table 6
Supplementary Table 6: Cell type marker expression in scATAC-seq data following integration with scRNA-seq.
cell_type	seqnames	start	end	strand	name	Log2FC	FDR
B	chr1	157746922	157715523	2	FCRL2	7.19587	5.16e-178
B	chr9	37034476	36838531	2	PAX5	7.05426	5.16e-178
B	chr1	157522310	157483167	2	FCRL5	6.82677	1.26e-177
B	chr1	161676762	161684142	1	FCRLA	8.45626	1.31e-177
B	chr20	13976146	16033841	1	MACROD2	6.15387	5.59e-177
B	chr6	70576448	70922157	1	COL19A1	6.79369	5.59e-177
B	chr5	158526788	158122923	2	EBF1	6.10266	7.52e-176
B	chr18	30352974	30252634	2	KLHL14	5.67983	1.15e-175
B	chr1	157789940	157764194	2	FCRL1	7.52298	1.73e-175
B	chr22	24096630	24094930	2	VPREB3	7.83121	2.32e-175
B	chr4	38784611	38773860	2	TLR10	6.22066	1.93e-174
B	chr22	42322821	42321036	2	TNFRSF13C	6.15528	6.92e-174
B	chr16	28943260	28950668	1	CD19	7.78275	1.11e-173
B	chr19	14693896	14721956	1	CLEC17A	5.70424	1.39e-173
B	chr19	35820072	35838264	1	CD22	7.09291	5.17e-173
B	chr15	64443916	64449680	1	SNX22	6.03032	1.09e-172
B	chr2	165698678	165541258	2	COBLL1	5.57737	1.09e-172
B	chr13	67804468	66876966	2	PCDH9	6.89798	1.82e-172
B	chr19	7767032	7753643	2	FCER2	8.13711	1.66e-171
B	chr6	32784825	32780540	2	HLA-DOB	6.8505	2.14e-171
B	chr15	57592563	57599967	1	LINC00926	7.95371	2.48e-171
B	chr19	38747231	38741877	2	PPP1R14A	5.31257	1.04e-169
B	chr19	17634110	17664648	1	FAM129C	6.45037	1.11e-169
B	chr19	50922195	50934309	1	SPIB	4.93307	1.44e-169
B	chr14	96180533	96176304	2	TCL1A	8.43759	4.47e-169
B	chr8	28174649	28200868	1	PNOC	5.49654	4.47e-169
B	chr6	36807220	36708555	2	CPNE5	5.00142	1.03e-167
B	chr6	150920999	151164799	1	PLEKHG1	6.06989	1.31e-167
B	chr3	112051916	112081658	1	CD200	6.45668	2.15e-167
B	chr20	43160436	43247678	1	PKIG	5.55206	5.58e-167
B	chr21	42539728	42648524	1	BACE2	6.3611	6.65e-167
B	chr1	24239817	24200460	2	CNR2	4.72457	9.58e-167
B	chr6	62996100	62389865	2	KHDRBS2	4.83096	1.16e-166
B	chr4	102341118	102995969	1	BANK1	7.5118	4.11e-166
B	chr10	98031333	97951455	2	BLNK	5.65874	8.44e-166
B	chr8	11351521	11422108	1	BLK	5.36068	1.21e-165
B	chr7	16793351	16824161	1	TSPAN13	5.11779	5.83e-165
B	chr8	24151580	24212726	1	ADAM28	4.91571	1e-164
B	chr11	60223282	60238225	1	MS4A1	8.82849	4.32e-164
B	chr11	111250157	111222981	2	POU2AF1	4.75044	1.21e-163
B	chr16	90086328	90071279	2	DBNDD1	5.44338	1.52e-163
B	chr9	35646854	35609976	2	CD72	5.1291	4.93e-163
B	chr4	86396284	86923823	1	ARHGAP24	4.08425	1.57e-162
B	chr4	68424446	68473055	1	STAP1	4.48726	2.25e-162
B	chr12	57610578	57620232	1	NXPH4	5.44509	5.53e-162
B	chr20	44746906	44758384	1	CD40	4.31218	8.42e-162
B	chr2	100759037	100163716	2	AFF3	5.29578	1.79e-161
B	chr11	9685628	9774507	1	SWAP70	4.47731	1.93e-161
B	chr11	118754475	118766980	1	CXCR5	4.6412	2.32e-161
B	chr17	3599698	3576522	2	P2RX5	4.55722	4.05e-161
B	chr19	42381190	42385439	1	CD79A	7.49953	4.6e-161
B	chr17	62009704	62006098	2	CD79B	5.41084	6.92e-161
B	chr1	178694300	178889237	1	RALGPS2	5.38278	8.39e-161
B	chr19	49838428	49843861	1	CD37	2.49358	1.01e-160
B	chr15	77363570	77336360	2	TSPAN3	3.535	5.04e-160
B	chr10	97050905	96997325	2	PDLIM1	4.30562	1.04e-159
B	chr4	11430537	11399988	2	HS3ST1	5.65455	1.42e-159
B	chr12	122459861	122499950	1	BCL7A	4.69117	1.66e-159
B	chr7	21985542	21940517	2	CDCA7L	3.89921	9.78e-159
B	chr1	161632905	161648444	1	FCGR2B	4.02222	1.45e-158
B	chr17	16875402	16832849	2	TNFRSF13B	5.27614	1.45e-158
B	chr22	23229960	23238013	1	IGLL5	3.77377	1.9e-158
B	chr18	53303188	52889562	2	TCF4	3.63654	4.03e-158
B	chr5	149792499	149781200	2	CD74	3.17824	1.28e-157
B	chr19	2702746	2511218	2	GNG7	4.5961	1.86e-157
B	chr4	39640481	39552546	2	SMIM14	2.62954	3.28e-157
B	chr5	122110691	122170234	1	SNX2	2.24133	4.14e-157
B	chr5	88199922	88014058	2	MEF2C	3.31695	5.87e-157
B	chr11	61129755	61116220	2	CYB561A3	3.0256	7.64e-157
B	chr12	80084790	79985745	2	PAWR	5.0495	7.74e-157
B	chr12	111127617	111065646	2	HVCN1	3.77621	1.79e-156
B	chr2	60780633	60678302	2	BCL11A	3.53773	3.02e-156
B	chr3	121554034	121605373	1	EAF2	3.20077	5.14e-156
B	chr6	107077441	107116292	1	QRSL1	2.94816	7.02e-156
B	chr7	145813453	148118088	1	CNTNAP2	5.688	6.59e-155
B	chr6	32605183	32614839	1	HLA-DQA1	4.13672	7.4e-155
B	chr8	81083836	80831095	2	TPD52	2.85355	4.18e-154
B	chr5	138725605	138723257	2	MZB1	2.53528	1.08e-153
B	chr1	207627645	207663240	1	CR2	4.08288	1.35e-153
B	chr9	139652731	139648840	2	LCN8	5.24731	1.63e-153
B	chr9	126030855	125883908	2	STRBP	3.23585	1.76e-153
B	chr1	157670775	157646271	2	FCRL3	3.73397	1.8e-153
B	chr11	72853143	72547790	2	FCHSD2	2.56872	3.96e-153
B	chr7	90095738	90839904	1	CDK14	3.99957	7.8e-153
B	chr22	24951903	24936406	2	GUCD1	2.57733	7.31e-152
B	chr6	33043703	33057473	1	HLA-DPB1	2.93815	1.08e-151
B	chr6	32407619	32412826	1	HLA-DRA	3.08879	2.97e-151
B	chr16	85784689	85741124	2	C16orf74	3.11188	2.98e-151
B	chr6	32634466	32627241	2	HLA-DQB1	3.09369	3.28e-151
B	chr11	82782884	82692478	2	RAB30	3.38246	7.75e-151
B	chr9	37120469	37358145	1	ZCCHC7	2.25142	1.25e-150
B	chr3	58200853	58178353	2	DNASE1L3	2.32375	6.29e-149
B	chr6	33048555	33032346	2	HLA-DPA1	2.7044	1.53e-148
B	chr5	66492617	66478104	2	CD180	3.33984	4.24e-148
B	chr12	123319295	123347507	1	HIP1R	3.22386	1.27e-147
B	chr1	175162229	175126123	2	KIAA0040	2.00761	1.74e-147
B	chr6	32977389	32971960	2	HLA-DOA	3.57897	2.45e-147
B	chr5	57787330	57792185	1	GAPT	3.00643	1.26e-146
B	chr7	105753093	105730814	2	SYPL1	1.87996	1.28e-146
B	chr4	25864610	25749049	2	SEL1L3	2.95906	4.47e-146
B	chr7	87105019	87031361	2	ABCB4	4.56374	2.12e-145
B	chr6	32557613	32489683	2	HLA-DRB1	2.56969	1.98e-144
B	chr11	10562783	10621479	1	MRVI1-AS1	5.20691	7.07e-144
B	chr16	23521815	23474863	2	GGA2	2.06319	7.45e-143
B	chr9	139622636	139615818	2	SNHG7	1.85616	1.09e-142
B	chr16	29302828	29418349	1	SNX29P2	3.54817	4.88e-142
B	chr4	176923842	176554088	2	GPM6A	6.069	8.11e-142
B	chr4	39034041	38968441	2	TMEM156	2.7652	2.06e-141
B	chr3	112218408	112182813	2	BTLA	3.66681	5.63e-141
B	chr8	86089619	86126753	1	E2F5	4.25228	6.09e-141
B	chr11	75526212	75855282	1	UVRAG	1.65968	1.04e-140
B	chr15	44091335	44064798	2	ELL3	4.42751	1.06e-140
B	chr6	32709163	32714664	1	HLA-DQA2	3.02586	1.41e-140
B	chr14	105391187	105399573	1	PLD4	2.52152	1.52e-140
B	chr8	96145949	96168913	1	PLEKHF2	2.05277	1.52e-140
B	chr5	157002831	156822542	2	ADAM19	2.92838	1.94e-139
B	chr22	18507325	18270416	2	MICAL3	2.93381	6.71e-139
B	chr12	57623356	57628718	1	SHMT2	1.70591	9.73e-139
B	chr10	11653679	11502509	2	USP6NL	3.19185	1.3e-138
B	chr1	26644411	26647014	1	CD52	1.10876	3.78e-138
B	chr7	102073977	102097268	1	ORAI2	2.26466	6.46e-138
B	chr1	205290883	205271191	2	NUAK2	2.56645	1.01e-137
B	chr15	90728152	90772892	1	SEMA4B	2.99083	1.87e-137
B	chr9	131419129	131395940	2	WDR34	3.07063	2.21e-137
B	chr2	231090445	231223847	1	SP140	1.95933	2.28e-137
B	chr16	81812899	81991899	1	PLCG2	2.70601	3.77e-137
B	chr6	32920899	32916391	2	HLA-DMA	2.35093	4.56e-137
B	chr8	6565878	6619021	1	AGPAT5	2.51069	4.65e-137
B	chr1	161008774	161007422	2	TSTD1	1.45721	1e-136
B	chr4	114683083	114372188	2	CAMK2D	2.03393	1.26e-136
B	chr16	85932774	85956211	1	IRF8	2.20724	1.28e-136
B	chr10	75910943	76469061	1	ADK	2.05289	1.45e-136
B	chr11	44587141	44641315	1	CD82	2.37667	7.4e-136
B	chr6	132834337	132778663	2	STX7	2.00201	1.89e-135
B	chr10	49892921	50191001	1	WDFY4	2.90364	2.25e-135
B	chr18	42260138	42648475	1	SETBP1	3.08945	2.25e-135
B	chr3	107941417	107879659	2	IFT57	2.16947	3.39e-135
B	chr10	12391583	12871733	1	CAMK1D	1.93032	1.09e-134
B	chr19	38397868	38699008	1	SIPA1L3	2.53811	1.13e-134
B	chrX	100645770	100604435	2	BTK	2.45745	1.48e-134
B	chr1	226595801	226548392	2	PARP1	1.40277	1.65e-134
B	chr1	241695434	241758949	1	KMO	3.25965	2.1e-134
B	chr5	139028301	139062680	1	CXXC5	2.59385	4.13e-134
B	chr6	32557613	32485154	2	HLA-DRB5	2.27816	4.31e-134
B	chr6	132455118	132490514	1	LINC01013	5.37891	1.01e-133
B	chrX	46618607	46458686	2	SLC9A7	3.32622	1.06e-133
B	chr6	159240456	159186773	2	EZR	1.43734	5.47e-133
B	chr17	76164671	76169009	1	SYNGR2	1.69292	1.25e-131
B	chr2	33661416	33789798	1	RASGRP3	4.22443	2.29e-131
B	chr1	108507065	108537229	1	VAV3-AS1	4.46844	1.83e-130
B	chr6	36973423	36996845	1	FGD2	2.40817	5.08e-130
B	chr3	32023342	31699403	2	OSBPL10	3.74835	8.66e-130
B	chr17	3867758	3827163	2	ATP2A3	1.63891	1.03e-129
B	chr8	125740730	125563028	2	MTSS1	1.97987	1.22e-129
B	chr1	222910558	222924002	1	FAM177B	5.87312	1.83e-129
B	chr5	177540556	177553107	1	N4BP3	3.20322	1.14e-128
B	chr12	31743952	31535157	2	DENND5B	4.68897	1.17e-128
B	chr2	61108752	61150178	1	REL	1.4362	1.38e-128
B	chr9	112810878	112934791	1	AKAP2	3.04505	7.68e-128
B	chr10	102046469	102033035	2	BLOC1S2	1.46775	1.04e-127
B	chr7	99775538	99812010	1	STAG3	3.563	1.18e-127
B	chr11	64902003	64894751	2	SYVN1	2.0415	3.96e-127
B	chr6	32908847	32902406	2	HLA-DMB	2.20706	4.09e-127
B	chr1	158259563	158264564	1	CD1C	2.76185	1.15e-126
B	chr11	10562774	10533225	2	RNF141	2.11132	2.75e-126
B	chr5	118406900	118584822	1	DMXL1	1.80652	4.16e-126
B	chr16	10971055	11018840	1	CIITA	2.47975	4.22e-126
B	chr19	42894444	42891171	2	CNFN	4.05649	4.37e-126
B	chr11	73693889	73685716	2	UCP2	1.05457	4.74e-126
B	chr6	91006627	90636247	2	BACH2	2.87723	4.81e-126
B	chr1	25071760	25170815	1	CLIC4	2.69293	1.24e-125
B	chr6	108582464	108532717	2	SNX3	1.35651	1.96e-125
B	chr17	27071023	27077976	1	TRAF4	2.48745	2.93e-125
B	chr3	129159022	129149787	2	MBD4	1.24011	2.93e-125
B	chr2	192110107	192290115	1	MYO1B	4.42302	3.11e-125
B	chr12	117319232	117298225	2	HRK	4.7462	7.09e-124
B	chr20	46130601	46285621	1	NCOA3	1.72316	3.38e-123
B	chr6	7541870	7586946	1	DSP	5.84526	4.31e-123
B	chr2	17981462	17845079	2	SMC6	2.06887	5.46e-123
B	chr8	38758753	38831430	1	PLEKHA2	2.06646	1.22e-122
B	chr3	169684580	169716161	1	SEC62	1.03312	8.38e-122
B	chr3	57261765	57307498	1	APPL1	1.45456	1.1e-121
B	chr2	231729621	231743963	1	ITM2C	1.41341	4.13e-121
B	chr11	68039469	68028803	2	C11orf24	2.1345	5.88e-121
B	chr19	4969124	5153608	1	KDM4B	1.91811	8.78e-121
B	chr3	71633140	71003865	2	FOXP1	1.43365	1.78e-120
B	chr11	67121067	67118236	2	POLD4	1.21305	1.91e-120
B	chr22	24129150	24176705	1	SMARCB1	1.53101	2.04e-120
B	chr10	94449681	94455408	1	HHEX	2.31149	2.13e-120
B	chr6	14117487	14137148	1	CD83	2.54223	3.14e-120
B	chr22	24181315	24176690	2	DERL3	1.66081	7.79e-120
B	chr11	14386052	14299466	2	RRAS2	2.36577	9.42e-120
B	chr16	25026675	24930712	2	ARHGAP17	1.77416	1.2e-119
B	chr1	49242547	49193540	2	BEND5	3.17258	2.59e-119
B	chr20	49411467	49493714	1	BCAS4	2.07745	3.97e-119
B	chr4	165304407	164445450	2	44621	2.27727	5.21e-119
B	chr17	73127890	73126320	2	NT5C	1.16726	2.73e-118
B	chr3	15382901	15295863	2	SH3BP5	1.40572	2.89e-118
B	chr6	128841870	128289924	2	PTPRK	2.89116	4.57e-118
B	chr20	36156333	36145819	2	BLCAP	1.26485	7.17e-118
B	chr2	128439360	128395996	2	LIMS2	2.4639	2.81e-117
B	chr5	126366500	126203406	2	44623	2.48391	5.34e-117
B	chr4	100737981	100791346	1	DAPP1	1.91729	2.63e-116
B	chrX	78200829	78217438	1	P2RY10	2.005	2e-115
B	chr19	42636625	42590262	2	POU2F2	1.71125	2.52e-115
B	chr7	121036422	120988905	2	FAM3C	1.98644	3.55e-115
B	chr12	102091417	102123424	1	CHPT1	1.91674	1.74e-114
B	chr9	27529850	27325207	2	MOB3B	2.90549	3.24e-114
B	chr4	89205983	89178761	2	PPM1K	1.45969	1.09e-113
B	chr16	12058964	12061925	1	TNFRSF17	2.84184	1.22e-113
B	chr19	50868931	50861734	2	NAPSA	2.2096	1.35e-113
B	chr16	12070602	12668146	1	SNX29	1.7901	1.59e-113
B	chr17	45401142	45518677	1	EFCAB13	3.06981	1.64e-113
B	chr12	111051832	111086935	1	TCTN1	3.02835	3.4e-112
B	chr6	132722664	132617194	2	MOXD1	3.98541	2.37e-111
B	chr16	27325230	27376099	1	IL4R	3.08357	2.65e-111
B	chr9	139642980	139632619	2	LCN10	4.4532	7.49e-111
B	chr19	51327043	51322404	2	KLK1	5.34924	8.33e-111
B	chr2	231280871	231410317	1	SP100	1.01035	1.02e-110
B	chr3	4535032	4889524	1	ITPR1	2.05692	1.46e-110
B	chr19	52035110	52022784	2	SIGLEC6	3.82946	1.97e-110
B	chr19	35629732	35633954	1	FXYD1	2.52224	3.35e-110
B	chr6	86159302	86205509	1	NT5E	2.56641	3.43e-110
B	chr20	46988654	46999381	1	LINC00494	4.75734	3.81e-110
B	chr15	75639331	75647592	1	NEIL1	2.69728	1.7e-109
B	chr2	31456880	31491260	1	EHD3	3.13831	2e-109
B	chr11	102188181	102210135	1	BIRC3	1.90059	1.14e-108
B	chr4	102268628	101944587	2	PPP3CA	1.41425	1.38e-108
B	chr6	12717037	13288075	1	PHACTR1	2.15819	2.29e-108
B	chr12	26348269	26405853	1	SSPN	4.70844	3.16e-107
B	chr12	25205181	25261269	1	LRMP	1.71859	7.5e-107
B	chr16	71918093	71893583	2	ZNF821	2.16967	1.67e-105
B	chr19	36203830	36207940	1	ZBTB32	3.87623	1.7e-104
B	chr19	36822620	36803963	2	LINC00665	2.24303	1.81e-104
B	chr12	103889749	103631369	2	C12orf42	2.8477	5.4e-104
B	chr2	165812035	165754709	2	SLC38A11	5.38522	7.78e-104
B	chr15	89178904	89198879	1	ISG20	1.04647	3.55e-103
B	chr7	73624087	73644164	1	LAT2	1.75625	4.55e-103
B	chr6	27114637	27106072	2	HIST1H2BK	1.80772	4.61e-102
B	chr3	191046874	191116459	1	CCDC50	2.40102	3.94e-101
B	chr7	18126572	19036992	1	HDAC9	2.15717	8.29e-101
B	chr11	61659006	61640998	2	FADS3	3.53875	1.69e-100
B	chr11	66512207	66610987	1	C11orf80	3.1025	7.43e-100
B	chr6	110012424	110146634	1	FIG4	1.61706	8.91e-99
B	chr4	153601317	153547266	2	TMEM154	1.45502	3.06e-98
B	chr3	122296449	122355536	1	PARP15	1.90829	2.46e-97
B	chr19	4229540	4237524	1	EBI3	4.0778	4.37e-97
B	chr12	7055740	7070479	1	PTPN6	1.11345	1.05e-96
B	chr14	50583297	50575350	2	VCPKMT	1.55133	1.38e-96
B	chr19	36391552	36379143	2	NFKBID	1.73997	2.01e-96
B	chr15	52483565	52413123	2	GNB5	1.78842	3.17e-96
B	chr2	45879043	46415129	1	PRKCE	2.51794	3.28e-96
B	chr4	3465033	3496209	1	DOK7	3.24783	4.78e-96
B	chr3	186648315	186796341	1	ST6GAL1	1.52079	1.8e-95
B	chr16	446725	450754	1	NME4	1.19909	3.73e-95
B	chr2	37544222	37477646	2	PRKD3	1.71788	3.96e-95
B	chr12	108079590	108106257	1	PWP1	1.1763	2.58e-94
B	chr8	110374706	110543500	1	PKHD1L1	3.73808	7.3e-94
B	chr20	49639675	49620193	2	KCNG1	5.15751	2.12e-93
B	chr1	59249785	59246463	2	JUN	1.51639	7.35e-93
B	chr21	45660834	45646722	2	ICOSLG	2.39872	1.24e-92
B	chr19	45579688	45574758	2	ZNF296	1.98162	1.55e-92
B	chr3	195938300	195924323	2	ZDHHC19	4.34032	3.36e-92
B	chr1	155108288	155111334	1	SLC50A1	1.32047	9.33e-92
B	chr14	96129593	96158980	1	TCL1B	5.35916	1.01e-91
B	chr4	47487410	47595503	1	ATP10D	1.90074	1.06e-91
B	chr20	61448414	61472511	1	COL9A3	3.72946	1.57e-90
B	chr21	34696734	34732128	1	IFNAR1	1.03339	8.99e-90
B	chr9	71320330	71624092	1	PIP5K1B	3.15122	9.24e-90
B	chr2	69969127	70053596	1	ANXA4	1.4944	3.25e-89
B	chr2	10588453	10580508	2	ODC1	1.28165	1.62e-88
B	chr14	51135071	51100298	2	SAV1	2.93001	3.32e-88
B	chr6	26383324	26395100	1	BTN2A2	2.36671	7.68e-88
B	chr7	120965421	120981158	1	WNT16	4.20592	1.28e-87
B	chr19	11689801	11685475	2	ACP5	2.04492	1.3e-87
B	chr4	115519611	115598202	1	UGT8	4.64484	4.17e-87
B	chr3	58318617	58410878	1	PXK	1.34739	1.2e-86
B	chr11	44972857	44953899	2	TP53I11	2.12693	1.46e-86
B	chr2	128293378	128395303	1	MYO7B	2.83807	1.95e-86
B	chr17	5323059	5289346	2	NUP88	1.35043	3.96e-86
B	chr6	70507049	70385641	2	LMBRD1	1.16801	5.82e-86
B	chr5	122847793	122952738	1	CSNK1G3	1.34925	1.63e-85
B	chr10	135192741	135205198	1	PAOX	1.73438	1.68e-85
B	chr14	77843396	77807201	2	TMED8	1.88417	1.77e-85
B	chr6	31550202	31548336	2	LTB	1.21277	3.61e-85
B	chr3	13573824	13679922	1	FBLN2	2.3404	6.73e-85
B	chr3	32023266	32033228	1	ZNF860	4.28897	9.93e-85
B	chr8	79717758	79645007	2	IL7	2.8558	1.25e-84
B	chr12	26278003	26272959	2	BHLHE41	3.97884	1.58e-84
B	chr4	113207059	113196782	2	TIFA	1.65641	2.53e-84
B	chr7	86849031	86825478	2	TMEM243	1.07925	3.46e-84
B	chr19	13213974	13209842	2	LYL1	1.69704	3.88e-84
B	chr16	68056847	68113226	1	DUS2	2.32698	7.62e-84
B	chr20	56286592	56223448	2	PMEPA1	2.55341	2.98e-83
B	chr6	90062619	90036344	2	UBE2J1	1.08436	3.89e-83
B	chr11	58874658	58894888	1	FAM111B	2.22966	6.11e-83
B	chr9	140444986	140354405	2	PNPLA7	2.56192	9.02e-83
B	chr6	159466184	159456027	2	TAGAP	1.33178	1.59e-82
B	chr3	113547029	113666021	1	GRAMD1C	2.93957	3.24e-82
B	chr4	2845584	2931802	1	ADD1	1.05584	1.14e-81
B	chr17	48546227	48541853	2	CHAD	4.1371	1.96e-81
B	chr9	93564012	93660842	1	SYK	1.70891	2.08e-81
B	chr17	27055832	27069784	1	NEK8	1.73113	3.12e-81
B	chr1	23886285	23884421	2	ID3	1.55892	3.81e-81
B	chr1	43424847	43391046	2	SLC2A1	1.84145	5.74e-81
B	chr11	62475066	62476678	1	GNG3	4.38987	1.07e-80
B	chr7	94285521	94214536	2	SGCE	3.10974	1.75e-80
B	chr19	8274217	8327304	1	CERS4	1.74252	2.07e-80
B	chr11	63993726	63991271	2	TRPT1	1.07502	2.63e-80
B	chr7	2354099	2291405	2	SNX8	2.13412	9.32e-80
B	chr1	241803701	241756452	2	OPN3	1.86761	5.18e-79
B	chr19	56158954	56164526	1	CCDC106	2.12419	7.2e-79
B	chr1	14026735	14151574	1	PRDM2	1.06309	8.88e-79
B	chr6	391739	411443	1	IRF4	1.80405	1.1e-78
B	chr1	9148510	9097005	2	SLC2A5	3.58833	2.42e-78
B	chr10	96122683	96092989	2	NOC3L	1.51556	4.59e-78
B	chr2	37311594	37323738	1	GPATCH11	1.31539	8.72e-78
B	chr16	23847300	24231932	1	PRKCB	1.04655	3.23e-77
B	chr7	22766766	22771621	1	IL6	4.76234	5.12e-77
B	chr7	33149002	33134410	2	RP9	1.20712	9.58e-77
B	chr3	191048325	190984944	2	UTS2B	4.60559	3.73e-76
B	chr1	182992595	183114727	1	LAMC1	4.25144	4.16e-76
B	chr3	19190017	19577135	1	KCNH8	4.859	1.05e-75
B	chr19	13617274	13317256	2	CACNA1A	3.38401	1.67e-75
B	chr3	23244653	23632296	1	UBE2E2	1.52652	2.03e-75
B	chr13	48877883	49056026	1	RB1	1.06182	3.94e-75
B	chr4	141677471	141541936	2	TBC1D9	1.85453	4.57e-75
B	chr4	42154895	42112870	2	BEND4	3.27317	1.18e-74
B	chr19	38755098	38783254	1	SPINT2	1.07167	2.25e-74
B	chr1	66258193	66840262	1	PDE4B	1.31739	3.24e-74
B	chr7	77045717	76940068	2	GSAP	1.349	1.07e-73
B	chr4	91048684	92523370	1	CCSER1	2.54491	2.7e-73
B	chr17	38020441	37913968	2	IKZF3	1.39583	3.85e-73
B	chr16	28936532	28915742	2	RABEP2	1.54846	3.95e-73
B	chr6	110501207	110421022	2	WASF1	2.79987	9.34e-73
B	chr6	6588934	6655216	1	LY86	1.55485	1.07e-72
B	chr19	58694396	58724927	1	ZNF274	1.26539	3.07e-72
B	chrX	56258822	56314322	1	KLF8	2.92616	3.27e-72
B	chr19	51921057	51913275	2	SIGLEC10	1.19602	3.48e-72
B	chr5	17216932	17276954	1	BASP1	1.46129	5.77e-72
B	chr9	84303596	84198598	2	TLE1	1.52947	6.97e-72
B	chr10	126150341	126302710	1	LHPP	1.57879	2.65e-71
B	chr6	43337181	43278871	2	ZNF318	1.62119	2.7e-71
B	chr12	56615753	56596288	2	RNF41	1.34876	4.62e-71
B	chr10	12110916	12165227	1	DHTKD1	1.73391	5.88e-71
B	chr18	23806409	23971650	1	TAF4B	1.72383	7.08e-71
B	chr7	64838768	64865998	1	ZNF92	1.68879	1.23e-70
B	chr6	41703997	41651716	2	TFEB	1.4431	1.53e-70
B	chr7	93633690	93592082	2	BET1	1.62381	2.26e-70
B	chr18	12308240	12329824	1	TUBB6	2.07366	2.54e-70
B	chr19	1652328	1609289	2	TCF3	1.42137	5.82e-70
B	chr8	22298483	22398657	1	PPP3CC	1.04317	1.7e-69
B	chr18	56530061	56653709	1	ZNF532	2.62766	2.38e-69
B	chr13	47127296	47327175	1	LRCH1	1.57867	6.02e-69
B	chr20	60942368	60884121	2	LAMA5	3.74936	7.76e-69
B	chr5	124084500	123972610	2	ZNF608	3.84546	9.1e-69
B	chr5	175665370	175772990	1	SIMC1	1.69096	1.36e-68
B	chr19	16244838	16269377	1	HSH2D	1.04679	1.43e-68
B	chr2	228029275	227867427	2	COL4A4	2.45465	2.9e-68
B	chr11	2398547	2418649	1	CD81	1.61838	3.08e-68
B	chr17	1396001	1367480	2	MYO1C	2.02022	3.96e-68
B	chr15	45003514	44957930	2	PATL2	1.34259	6.02e-68
B	chr7	65670259	65825438	1	TPST1	2.5665	6.52e-68
B	chrX	101187039	101137260	2	ZMAT1	1.19731	6.88e-68
B	chr6	41168925	41157552	2	TREML2	2.57953	7.43e-68
B	chr11	117049939	117068161	1	SIDT2	1.11348	1.36e-67
B	chr12	56843200	56810157	2	TIMELESS	2.06744	1.42e-67
B	chr11	8615775	8413418	2	STK33	3.50114	1.64e-67
B	chr2	228029281	228179508	1	COL4A3	4.21456	2.53e-67
B	chr2	143635195	143799885	1	KYNU	1.59598	1.94e-66
B	chr2	224702319	224620047	2	AP1S3	2.44428	2.52e-66
B	chr12	51318534	51326300	1	METTL7A	1.41464	2.8e-66
B	chr20	17949762	17971762	1	MGME1	1.44033	4.3e-66
B	chr6	131384462	131160488	2	EPB41L2	1.79112	4.41e-66
B	chr2	88927094	88856259	2	EIF2AK3	2.05381	5.18e-66
B	chr15	74726299	74701630	2	SEMA7A	2.47572	7.36e-66
B	chr19	45504707	45541456	1	RELB	1.15034	9.28e-66
B	chr22	26879829	26846849	2	HPS4	1.08414	1.2e-65
B	chr13	99910840	99906967	2	GPR18	2.1241	4.69e-65
B	chr8	61591324	61780586	1	CHD7	1.7088	1.4e-64
B	chr7	74188309	74203659	1	NCF1	1.2847	1.63e-64
B	chr4	40198527	40246281	1	RHOH	1.0673	1.95e-64
B	chr9	129677053	129985445	1	RALGPS1	1.82693	2.83e-64
B	chr15	45670980	45653322	2	GATM	2.26437	2.97e-64
B	chr15	59665071	59428168	2	MYO1E	2.05619	4.69e-64
B	chr16	56459450	56395364	2	AMFR	1.56213	5.24e-64
B	chr12	51664202	51639133	2	SMAGP	1.44859	5.44e-64
B	chr1	24513765	24480647	2	IFNLR1	2.4818	8.44e-64
B	chr20	42295709	42345122	1	MYBL2	1.63501	2.1e-63
B	chr7	44143960	44154164	1	AEBP1	2.14694	3.26e-63
B	chr3	121613171	121663034	1	SLC15A2	3.22677	3.93e-63
B	chr9	79034752	79122332	1	GCNT1	1.98414	5.26e-63
B	chr17	5138155	5112216	2	SCIMP	1.39691	6.02e-63
B	chr17	30228729	30190190	2	UTP6	1.27858	7.19e-63
B	chr21	46494493	46646478	1	ADARB1	1.9294	8.3e-62
B	chr1	211499957	211548286	1	TRAF5	1.1826	1.1e-61
B	chr1	222886526	222841355	2	AIDA	1.03918	1.54e-61
B	chr6	292101	351355	1	DUSP22	1.08831	2.17e-61
B	chr16	21314404	21250195	2	CRYM	2.71123	6.02e-61
B	chr2	209130991	209223475	1	PIKFYVE	1.31451	6.02e-61
B	chr8	99306621	99204387	2	NIPAL2	1.91109	1.12e-60
B	chr19	42931578	42905666	2	LIPE	1.98956	2.01e-60
B	chrX	77583087	77528130	2	CYSLTR1	1.28989	4.52e-60
B	chr17	39942964	39679869	2	JUP	1.26318	4.62e-60
B	chr6	43276530	43273211	2	CRIP3	1.86579	5.81e-60
B	chrX	33357726	31137345	2	DMD	3.23094	2.47e-59
B	chr15	52970953	52873518	2	FAM214A	1.46008	7.06e-59
B	chr3	67048727	67061632	1	KBTBD8	2.34844	7.59e-59
B	chr1	111682249	111727724	1	CEPT1	1.61898	8.36e-59
B	chrX	100914863	100910268	2	ARMCX2	2.12732	8.44e-59
B	chr16	3355433	3368576	1	ZNF75A	1.20015	1.11e-58
B	chr19	49865714	49843853	2	TEAD2	3.49584	1.48e-58
B	chr1	151319769	151313116	2	RFX5	1.26545	1.5e-58
B	chr22	33454377	32908540	2	SYN3	3.5516	1.82e-58
B	chr17	38599676	38613982	1	IGFBP4	1.83222	3.01e-58
B	chr12	72079878	72097839	1	TMEM19	1.77967	3.41e-58
B	chr2	183580768	183644750	1	DNAJC10	1.43024	1.38e-57
B	chr10	45869624	45941567	1	ALOX5	1.34166	1.38e-57
B	chr19	39235114	39220832	2	CAPN12	1.35817	1.47e-57
B	chr9	37588929	37510889	2	FBXO10	3.9064	2.02e-57
B	chr20	37434348	37551667	1	PPP1R16B	1.25947	4.39e-57
B	chr5	14143829	14509458	1	TRIO	1.44023	8.78e-57
B	chr4	40751914	40812002	1	NSUN7	3.29321	1.23e-56
B	chr17	74523668	74541458	1	PRCD	2.56625	2.52e-56
B	chr11	7694994	7686326	2	CYB5R2	3.32756	2.79e-56
B	chr22	35796116	35820495	1	MCM5	1.2899	5.72e-56
B	chr21	26934457	26947480	1	MIR155HG	1.93387	6.2e-56
B	chr6	31698039	31694817	2	DDAH2	1.37243	9.38e-56
B	chr16	11343506	11445617	1	RMI2	2.55592	1.85e-55
B	chr1	76190043	76229355	1	ACADM	1.06363	2.14e-55
B	chr9	139137687	139098182	2	QSOX2	1.70987	3.22e-55
B	chr3	45636323	45722755	1	LIMD1	1.40909	7.74e-55
B	chr9	14693480	14555481	2	ZDHHC21	2.03084	8.29e-55
B	chr3	169755735	169803183	1	GPR160	2.2018	2.79e-54
B	chr16	89043504	88941263	2	CBFA2T3	1.24032	4.06e-54
B	chr4	75858285	75975325	1	PARM1	2.80331	1.11e-53
B	chr15	100106133	100256629	1	MEF2A	1.01409	1.59e-53
B	chr2	203499901	203634480	1	FAM117B	1.2284	2.21e-53
B	chr7	69063905	70257885	1	AUTS2	1.67808	3.16e-53
B	chrX	10124985	10205699	1	CLCN4	4.15284	4.37e-53
B	chr2	190539219	190611376	1	ANKAR	1.41661	2.86e-52
B	chr14	24563483	24573339	1	PCK2	1.12674	5.33e-52
B	chr19	56989243	57006805	1	ZNF667-AS1	2.05456	8.25e-52
B	chr22	42949925	42970388	1	SERHL2	2.87828	4.19e-51
B	chr16	3014217	3018384	1	KREMEN2	3.2144	4.66e-51
B	chr14	95786245	95648276	2	CLMN	1.03778	6.43e-51
B	chr17	18950336	18923990	2	GRAP	1.32907	9.41e-51
B	chr12	31882108	31824071	2	AMN1	1.53001	1.7e-50
B	chr9	136857446	136627016	2	VAV2	1.8843	3.4e-50
B	chr22	44395091	44565112	1	PARVB	1.07634	3.48e-50
B	chr6	107811317	107982513	1	SOBP	3.93578	1.74e-49
B	chr12	27677045	27848497	1	PPFIBP1	2.37248	1.92e-49
B	chr4	78078357	78091213	1	CCNG2	1.37498	7.48e-49
B	chr19	39108643	39078281	2	MAP4K1	1.08485	9.1e-49
B	chr2	166060577	165944030	2	SCN3A	4.17687	1.68e-48
B	chr12	24715383	23685231	2	SOX5	3.79643	2.49e-48
B	chr1	220921676	220957596	1	44622	3.8701	3.77e-48
B	chr12	79257773	79845788	1	SYT1	3.11548	3.9e-48
B	chr12	93130265	93165868	1	PLEKHG7	3.03754	4.32e-48
B	chr3	119278481	119243140	2	CD80	2.82873	4.97e-48
B	chr11	62342401	62327073	2	EEF1G	1.03349	5.84e-48
B	chrX	30596033	30576941	2	CXorf21	1.48212	6.7e-48
B	chr19	45582518	45594782	1	GEMIN7	1.05173	8.17e-48
B	chr8	42751866	42704780	2	RNF170	1.53301	1.21e-47
B	chr11	113746256	113668597	2	USP28	1.0357	1.33e-47
B	chr14	103388993	103397179	1	AMN	1.74579	1.5e-47
B	chr6	136172834	136516709	1	PDE7B	2.8723	4.89e-47
B	chr12	113495662	113535833	1	DTX1	2.70389	7.71e-47
B	chr2	54952149	55199156	1	EML6	2.57398	1.07e-46
B	chr7	64126511	64171401	1	ZNF107	1.17278	1.08e-46
B	chr12	9885895	9868456	2	CLECL1	2.25284	1.18e-46
B	chr4	172734575	173961558	1	GALNTL6	3.26482	1.19e-46
B	chr19	47220384	47177573	2	PRKD2	1.07409	1.43e-46
B	chr3	193853931	193856401	1	HES1	2.97751	2.25e-46
B	chr11	124632223	124622026	2	ESAM	1.27422	2.43e-46
B	chr1	159046647	159032275	2	AIM2	2.09866	3.35e-46
B	chr2	37311485	37208153	2	HEATR5B	1.13382	4.23e-46
B	chr19	49828474	49792892	2	SLC6A16	2.34297	5.14e-46
B	chr10	104153867	104162286	1	NFKB2	1.00168	7.08e-46
B	chr9	108456806	108538892	1	TMEM38B	1.33849	1.39e-45
B	chr12	31742857	31768285	1	DENND5B-AS1	3.74602	1.41e-45
B	chr6	109761931	109765122	1	SMPD2	1.27999	1.66e-45
B	chr3	42132746	42267382	1	TRAK1	1.355	3.02e-45
B	chr2	180129350	179966419	2	SESTD1	1.3349	3.16e-45
B	chr14	24898731	24895740	2	CBLN3	2.38345	3.86e-45
B	chr16	1383606	1399442	1	BAIAP3	2.02072	4.4e-45
B	chrX	46771736	46920641	1	JADE3	2.3286	5.27e-45
B	chr7	7606616	7647110	1	MIOS	1.20886	1.11e-44
B	chr2	172291312	172173913	2	METTL8	1.33955	1.41e-44
B	chr7	101928405	101962178	1	SH2B2	1.63233	1.79e-44
B	chr20	32031698	31995763	2	SNTA1	2.13331	2.04e-44
B	chr8	22844930	22877710	1	RHOBTB2	1.77636	4.68e-44
B	chr16	90015139	90034468	1	DEF8	1.03221	7.24e-44
B	chr15	23034427	23004684	2	NIPA2	1.0161	9.23e-44
B	chr19	53073526	53090427	1	ZNF701	1.95623	1.03e-43
B	chr1	108507545	108113782	2	VAV3	1.42157	1.72e-43
B	chr1	1266726	1269844	1	TAS1R3	4.03052	1.87e-43
B	chr19	6502330	6494330	2	TUBB4A	1.74209	1.9e-43
B	chr2	179672150	179390717	2	TTN	1.41662	2.08e-43
B	chr5	149980642	150038792	1	SYNPO	2.3023	2.24e-43
B	chr3	52265247	52255096	2	TLR9	3.38126	2.96e-43
B	chr1	207207761	207254368	1	PFKFB2	1.91338	4.88e-43
B	chr1	40783060	40766163	2	COL9A2	1.19884	1.1e-42
B	chr19	39368919	39358472	2	RINL	1.00331	2.39e-42
B	chr20	43538703	43587799	1	PABPC1L	1.22869	2.51e-42
B	chr11	7534996	7678358	1	PPFIBP2	1.3345	2.9e-42
B	chr5	180467225	180488523	1	BTNL9	3.22472	3.17e-42
B	chr9	107526451	107553175	1	NIPSNAP3B	2.5758	3.84e-42
B	chr6	7911047	7881483	2	TXNDC5	1.93772	4.77e-42
B	chr1	241520478	240931554	2	RGS7	2.25566	4.91e-42
B	chr8	19615382	19261672	2	CSGALNACT1	1.43999	5.91e-42
B	chr22	29137822	29083731	2	CHEK2	1.64071	6.02e-42
B	chr12	4671370	4723041	1	DYRK4	1.2187	6.94e-42
B	chr12	108155021	108126643	2	PRDM4	1.26261	9.12e-42
B	chr1	158223927	158228058	1	CD1A	2.90112	1.09e-41
B	chr5	10564435	10657928	1	ANKRD33B	3.24824	1.31e-41
B	chr8	123793901	123986755	1	ZHX2	1.57021	1.83e-41
B	chr16	68482409	68392230	2	SMPD3	1.0683	2.23e-41
B	chrX	103357107	103360533	1	ZCCHC18	1.71295	3.63e-41
B	chr7	150006630	150035245	1	LRRC61	1.33307	4.02e-41
B	chr5	175792502	175800503	1	ARL10	2.29696	1.04e-40
B	chr12	32260185	32531141	1	BICD1	1.23975	2.02e-40
B	chr18	44500123	44390023	2	PIAS2	1.07719	2.09e-40
B	chr2	32853087	33046118	1	TTC27	1.15631	2.6e-40
B	chr8	61193954	61101423	2	CA8	2.96768	5.47e-40
B	chr5	64777704	64444563	2	ADAMTS6	2.49583	1.04e-39
B	chr4	150999426	151178608	1	DCLK2	3.02382	1.39e-39
B	chr16	19179638	19278554	1	SYT17	2.03866	3.58e-39
B	chr19	44809178	44732357	2	ZNF235	1.63878	4.43e-39
B	chr20	62688175	62703700	1	TCEA2	1.06206	6.55e-39
B	chr8	145597731	145618453	1	ADCK5	1.25255	8.77e-39
B	chr8	28347835	28203102	2	ZNF395	1.01474	9.1e-39
B	chr16	74808729	74746856	2	FA2H	3.15039	9.25e-39
B	chr4	41216635	40812044	2	APBB2	3.65105	1.02e-38
B	chr16	46918308	46965201	1	GPT2	2.79374	1.23e-38
B	chr6	88875767	88849585	2	CNR1	3.5879	1.6e-38
B	chr9	136325087	136335909	1	CACFD1	1.95095	2.72e-38
B	chr22	38794527	38686697	2	CSNK1E	1.11344	3.49e-38
B	chr6	32731330	32723875	2	HLA-DQB2	1.66046	3.62e-38
B	chr8	142011412	141668481	2	PTK2	1.18331	4.23e-38
B	chr3	113251218	113348422	1	SIDT1	1.12535	8.46e-38
B	chr1	226411383	226413513	1	MIXL1	2.14662	8.86e-38
B	chr18	57567192	57571538	1	PMAIP1	1.09389	2.1e-37
B	chr14	50883179	50796720	2	CDKL1	1.69411	2.97e-37
B	chr9	135754198	135600965	2	AK8	4.04431	3.65e-37
B	chr7	128784712	128809534	1	TSPAN33	1.97035	5.26e-37
B	chr1	111770281	111786062	1	CHI3L2	1.5895	5.67e-37
B	chr20	35402230	35380194	2	DSN1	1.36182	9.34e-37
B	chr8	110704020	110586405	2	SYBU	3.60165	1.26e-36
B	chr17	74497509	74466975	2	RHBDF2	1.03444	2.12e-36
B	chr3	150996230	150929905	2	P2RY14	2.03668	2.52e-36
B	chr8	1711870	1734736	1	CLN8	1.05095	3.32e-36
B	chr12	42983572	42852140	2	PRICKLE1	3.0821	3.35e-36
B	chr12	48499656	48540187	1	PFKM	1.44205	3.38e-36
B	chr20	61583999	61599949	1	SLC17A9	1.71623	4.72e-36
B	chr6	38683117	38998574	1	DNAH8	2.24411	5.48e-36
B	chr8	11058875	10753657	2	XKR6	1.94726	5.95e-36
B	chr14	31343741	31364261	1	COCH	2.98772	1.09e-35
B	chr4	8201060	8242830	1	SH3TC1	1.09696	1.12e-35
B	chr2	219745255	219758651	1	WNT10A	1.9996	1.46e-35
B	chr7	39773167	39834222	1	LINC00265	1.5181	1.52e-35
B	chr1	45956840	45809555	2	TESK2	1.61621	1.79e-35
B	chr17	8152596	8173809	1	PFAS	1.38648	2.24e-35
B	chr4	108852717	108874613	1	CYP2U1	1.22692	2.37e-35
B	chr12	122018920	121866900	2	KDM2B	1.04112	2.86e-35
B	chr8	66933791	67012755	1	DNAJC5B	1.99906	3.18e-35
B	chr19	6591163	6583135	2	CD70	1.14535	4.83e-35
B	chr20	62130668	62119365	2	EEF1A2	3.46711	5.05e-35
B	chr3	159706623	159713806	1	IL12A	1.78906	6.27e-35
B	chr14	73393040	73426357	1	DCAF4	1.47523	6.88e-35
B	chr11	10879764	10900823	1	ZBED5-AS1	1.20419	8.83e-35
B	chr14	75389958	75370657	2	RPS6KL1	1.68429	9.18e-35
B	chr5	138730885	138727635	2	PROB1	2.93898	1.16e-34
B	chr2	135011830	135212192	1	MGAT5	1.44602	1.18e-34
B	chr6	132272518	132269317	2	CTGF	3.69859	1.92e-34
B	chr6	52284994	52387892	1	EFHC1	1.52578	3.72e-34
B	chr7	22539901	22459063	2	STEAP1B	3.78705	4.36e-34
B	chr10	15063862	14940228	2	DCLRE1C	1.09625	6.43e-34
B	chr14	90421089	90263469	2	EFCAB11	2.2952	1.83e-33
B	chr7	63773186	63810017	1	ZNF736	1.36743	1.83e-33
B	chr5	156887027	156901730	1	NIPAL4	2.11145	1.94e-33
B	chr3	121553926	121488610	2	IQCB1	1.27008	7e-33
B	chr9	35754274	35752988	2	MSMP	2.55169	7.09e-33
B	chr15	68871308	69020144	1	CORO2B	2.75492	7.53e-33
B	chr8	38089009	38120287	1	DDHD2	1.29528	7.57e-33
B	chr5	114632458	114602885	2	CCDC112	1.0205	8.35e-33
B	chr17	71640227	71330523	2	SDK2	2.49641	1.2e-32
B	chrX	100603957	100600644	2	TIMM8A	1.29676	1.84e-32
B	chr14	45605136	45670093	1	FANCM	1.26595	2.22e-32
B	chr8	41754280	41510744	2	ANK1	1.02301	3.17e-32
B	chrX	135338641	135295379	2	MAP7D3	1.10677	3.23e-32
B	chr12	132905905	132680917	2	GALNT9	3.39051	3.8e-32
B	chr4	186131284	186291339	1	SNX25	1.73852	6.18e-32
B	chr1	242687998	242251689	2	PLD5	2.77	7.16e-32
B	chr8	95961615	95938200	2	TP53INP1	1.1511	7.83e-32
B	chr1	64014651	64016307	1	DLEU2L	1.72391	1.88e-31
B	chr14	59655381	59838123	1	DAAM1	1.39369	2e-31
B	chr19	21106059	21133503	1	ZNF85	1.41161	2.49e-31
B	chr13	79177695	79173230	2	POU4F1	2.65083	3.53e-31
B	chr6	26285727	26285354	2	HIST1H4H	1.41616	3.56e-31
B	chr19	16771938	16799816	1	TMEM38A	2.1202	5.51e-31
B	chr14	32798479	33302268	1	AKAP6	3.23158	9.01e-31
B	chrX	21392536	21672813	1	CNKSR2	1.66205	9.59e-31
B	chr11	107729914	107661717	2	SLC35F2	1.49857	1.17e-30
B	chr6	89673348	89319989	2	RNGTT	1.10149	1.47e-30
B	chr10	115614391	115672265	1	NHLRC2	1.14631	1.74e-30
B	chr11	568457	565657	2	MIR210HG	2.08034	1.99e-30
B	chr8	103251346	103216729	2	RRM2B	1.22207	2.96e-30
B	chr19	58220579	58208735	2	ZNF154	1.41515	4.37e-30
B	chr19	58629793	58595209	2	ZSCAN18	1.07275	4.5e-30
B	chrX	149737047	149841616	1	MTM1	1.25339	5.23e-30
B	chr11	69455873	69469242	1	CCND1	2.19047	5.58e-30
B	chr5	68485375	68506184	1	CENPH	1.09692	9.69e-30
B	chr22	39417118	39429256	1	APOBEC3D	1.09113	1.2e-29
B	chr7	102105390	102113612	1	LRWD1	1.34093	1.52e-29
B	chr19	19174803	19223841	1	SLC25A42	1.05446	2.22e-29
B	chr3	39149152	39180394	1	TTC21A	2.289	3.71e-29
B	chr22	39436673	39451975	1	APOBEC3F	1.47302	3.96e-29
B	chr11	66445275	66432470	2	RBM4B	1.10782	6.43e-29
B	chr12	58148881	58154193	1	44629	1.13932	1.31e-28
B	chr4	144257983	144395718	1	GAB1	1.61422	1.65e-28
B	chr21	45209418	45223983	1	RRP1	1.02825	1.8e-28
B	chr6	6623059	6346698	2	LY86-AS1	1.93221	2.49e-28
B	chr6	110012415	109814059	2	AK9	1.03735	2.57e-28
B	chr19	46498719	46521874	1	CCDC61	1.43911	2.85e-28
B	chr11	113845797	113861034	1	HTR3A	2.34891	3.14e-28
B	chr7	47988071	47814250	2	PKD1L1	3.23234	4.15e-28
B	chr17	40273382	40265129	2	KAT2A	1.41581	5.22e-28
B	chr11	535550	532242	2	HRAS	1.09384	6.69e-28
B	chr11	67141648	67131639	2	CLCF1	1.28236	7.68e-28
B	chr19	36909550	36882861	2	ZFP82	1.51194	1.14e-27
B	chr2	160143236	160092304	2	WDSUB1	1.13826	2.57e-27
B	chr17	46125686	46138907	1	NFE2L1	1.11503	2.62e-27
B	chr19	2977536	2995182	1	TLE6	3.64382	2.73e-27
B	chr2	38152462	38294285	1	RMDN2	1.67359	3.33e-27
B	chr3	169530574	169511216	2	LRRC34	2.01006	4.4e-27
B	chr22	39853325	39888199	1	MGAT3	2.7093	4.93e-27
B	chr12	13103318	13093709	2	GPRC5D	2.17416	8.4e-27
B	chr10	101769676	101635334	2	DNMBP	1.66793	1.55e-26
B	chr20	327370	335512	1	NRSN2	1.23637	1.76e-26
B	chr12	6309482	6347437	1	CD9	1.29828	2.26e-26
B	chr3	45957216	45864810	2	LZTFL1	1.47822	2.43e-26
B	chr2	70995375	70834750	2	ADD2	1.78584	2.74e-26
B	chr8	11627172	11644854	1	NEIL2	1.22658	3.51e-26
B	chr15	55611133	55647846	1	PIGB	1.10883	1.11e-25
B	chr2	17935177	17966632	1	GEN1	1.40405	1.58e-25
B	chr16	617032	619495	1	NHLRC4	1.52287	1.76e-25
B	chr12	4647950	4669213	1	RAD51AP1	1.04871	2.9e-25
B	chr18	70534810	70409549	2	NETO1	3.12186	3.53e-25
B	chr2	31456724	31395922	2	CAPN14	2.05893	3.86e-25
B	chr3	194354418	194308402	2	TMEM44	1.53158	4.61e-25
B	chr17	7991021	7975954	2	ALOX12B	2.90521	5.21e-25
B	chr14	65877310	66210839	1	FUT8	1.18279	5.73e-25
B	chrX	51486481	51489326	1	GSPT2	1.26661	6.12e-25
B	chr20	30225691	30232800	1	COX4I2	3.24845	6.48e-25
B	chr14	50999800	51099784	1	ATL1	1.66456	8.99e-25
B	chr1	85462796	85391266	2	MCOLN2	1.07408	1.03e-24
B	chr10	103603677	103585731	2	KCNIP2	2.55063	1.14e-24
B	chr8	22785421	22570765	2	PEBP4	2.40475	1.31e-24
B	chr19	2096868	2099583	1	IZUMO4	1.17307	1.51e-24
B	chr7	24613085	24727498	1	MPP6	1.56157	1.66e-24
B	chr3	127317200	127341278	1	MCM2	1.56428	1.68e-24
B	chr6	43543878	43588260	1	POLH	1.055	1.7e-24
B	chr11	68080108	68216743	1	LRP5	1.97682	2.04e-24
B	chr13	21141208	21265576	1	IFT88	1.41931	2.09e-24
B	chr10	73976892	73855790	2	ASCC1	1.00145	3.68e-24
B	chr14	62584075	62600903	1	LINC00643	2.80285	3.96e-24
B	chr21	43919742	44001550	1	SLC37A1	1.20468	1.07e-23
B	chr14	32030591	32330429	1	NUBPL	1.25793	1.3e-23
B	chr15	56657644	56738072	1	TEX9	2.6178	1.38e-23
B	chr6	157099064	157531913	1	ARID1B	1.06115	2.28e-23
B	chr15	41624819	41601466	2	OIP5	1.34672	3.55e-23
B	chr18	6414910	5954705	2	L3MBTL4	1.75319	3.76e-23
B	chr1	87380335	87575681	1	HS2ST1	1.03104	3.97e-23
B	chr19	57988938	57980954	2	ZNF772	3.0285	7.53e-23
B	chr1	44457280	44462198	1	CCDC24	2.10601	7.54e-23
B	chr4	16228161	16162128	2	TAPT1	1.55708	8.19e-23
B	chr8	12612992	12579406	2	LONRF1	1.92856	8.87e-23
B	chr22	46933067	46756731	2	CELSR1	1.19325	1.2e-22
B	chr9	115249248	115422706	1	KIAA1958	1.59318	1.26e-22
B	chr6	10492456	10629601	1	GCNT2	1.08137	1.59e-22
B	chr7	23053770	22980878	2	FAM126A	1.11957	1.67e-22
B	chr2	71454233	71409868	2	PAIP2B	1.46517	1.91e-22
B	chr5	57878939	58147406	1	RAB3C	1.54715	2.13e-22
B	chr12	49760688	49921207	1	SPATS2	1.38058	2.24e-22
B	chr7	86689014	86506223	2	KIAA1324L	1.67488	3.03e-22
B	chr19	11959579	11980306	1	ZNF439	1.71651	3.1e-22
B	chr2	20425194	20400558	2	SDC1	2.77425	3.75e-22
B	chr17	56565759	56497529	2	HSF5	2.03746	4.11e-22
B	chr15	48470558	48431629	2	MYEF2	1.88954	7.62e-22
B	chr11	123612363	123594997	2	ZNF202	1.23408	8.1e-22
B	chr2	109403219	109492847	1	CCDC138	1.53048	1.04e-21
B	chr5	138719039	138702885	2	SLC23A1	3.59851	1.11e-21
B	chr3	160394948	160396235	1	ARL14	1.66936	1.24e-21
B	chr7	20257013	20174279	2	MACC1	1.66982	1.51e-21
B	chr4	39184024	39287430	1	WDR19	1.15072	1.92e-21
B	chr11	111175770	111164114	2	COLCA1	2.13072	2.07e-21
B	chr1	22138758	22151714	1	LDLRAD2	1.58933	2.09e-21
B	chr10	45811056	45798102	2	OR13A1	1.81246	2.13e-21
B	chr15	59730372	59815751	1	FAM81A	2.022	2.68e-21
B	chr22	29075853	28374002	2	TTC28	2.14595	2.71e-21
B	chr8	28347835	28285926	2	FBXO16	2.325	4.46e-21
B	chrX	132549205	132435064	2	GPC4	2.90612	4.58e-21
B	chr6	107078366	107018903	2	RTN4IP1	1.24566	6.61e-21
B	chr14	65016620	65056096	1	PPP1R36	2.31806	6.66e-21
B	chr11	66488870	66452720	2	SPTBN2	1.66166	6.67e-21
B	chr17	42785976	42829636	1	DBF4B	1.45016	7.81e-21
B	chr2	185463093	185804214	1	ZNF804A	1.22077	8.76e-21
B	chr12	92821924	92813870	2	CLLU1OS	1.92444	8.84e-21
B	chr3	123304403	123349666	1	MYLK-AS1	1.43485	1.49e-20
B	chrX	23352985	23414918	1	PTCHD1	3.0462	1.54e-20
B	chr11	9595228	9611313	1	WEE1	1.10468	1.55e-20
B	chr6	53659534	53788919	1	LRRC1	2.3319	1.69e-20
B	chr14	71275888	71194854	2	MAP3K9	1.76007	2.41e-20
B	chr2	227663506	227596033	2	IRS1	2.14186	2.54e-20
B	chr3	50608458	50595456	2	C3orf18	1.21422	2.54e-20
B	chr8	98290176	98285714	2	TSPYL5	1.47367	3.69e-20
B	chr1	157567870	157543539	2	FCRL4	2.31652	3.89e-20
B	chr15	55700723	55710910	1	C15orf65	2.22531	3.98e-20
B	chr12	102874378	102789645	2	IGF1	2.40433	5.55e-20
B	chr2	145425534	145834291	1	TEX41	2.54719	5.63e-20
B	chr3	167453432	167543357	1	SERPINI1	1.59019	6.42e-20
B	chr19	2256422	2252250	2	JSRP1	1.65254	7.29e-20
B	chr1	151020259	151023871	1	C1orf56	1.34265	7.48e-20
B	chr2	135525334	135213330	2	TMEM163	1.67731	1.19e-19
B	chr1	225840845	225674534	2	ENAH	2.13636	1.32e-19
B	chr11	28129746	28042163	2	KIF18A	1.85047	1.75e-19
B	chr7	102790007	102740023	2	NAPEPLD	1.00331	2.65e-19
B	chr2	216878346	216807314	2	MREG	1.85799	2.71e-19
B	chr2	169921299	169952677	1	DHRS9	1.46193	4.19e-19
B	chr11	100558407	100861656	1	ARHGAP42	2.35686	4.22e-19
B	chr20	62178857	62172163	2	SRMS	2.46862	5.17e-19
B	chr12	6560683	6548167	2	CD27-AS1	1.07808	5.65e-19
B	chr8	70747299	70584568	2	SLCO5A1	3.31068	6.52e-19
B	chr22	22599200	22599926	1	VPREB1	2.63988	7.25e-19
B	chr5	140053171	140050381	2	DND1	2.79235	7.39e-19
B	chr7	6388590	6369040	2	FAM220A	1.14025	1.04e-18
B	chrX	84634748	84532395	2	POF1B	1.55449	1.17e-18
B	chr1	153940315	153946840	1	CREB3L4	1.47759	1.23e-18
B	chr13	44453826	44410489	2	CCDC122	1.02994	1.32e-18
B	chr2	210288771	210598834	1	MAP2	3.29046	1.64e-18
B	chr18	21718955	21741564	1	CABYR	2.18969	1.66e-18
B	chr3	24536453	24158645	2	THRB	2.35524	1.73e-18
B	chr8	1449532	1656642	1	DLGAP2	2.40165	2.13e-18
B	chr17	48243366	48253293	1	SGCA	2.82247	2.28e-18
B	chr4	113739239	114304896	1	ANK2	1.3594	2.29e-18
B	chr1	156549519	156556562	1	TTC24	1.28582	2.7e-18
B	chr12	14849519	14765568	2	GUCY2C	2.7547	3.34e-18
B	chr1	14925213	15444544	1	KAZN	1.39321	3.54e-18
B	chr15	42640301	42704515	1	CAPN3	1.69657	3.88e-18
B	chr1	20465823	20476879	1	PLA2G2F	2.87366	5.16e-18
B	chr9	36277053	36214439	2	GNE	1.23931	6.09e-18
B	chr14	105939275	105946507	1	CRIP2	1.4716	6.23e-18
B	chr5	118324240	118172569	2	DTWD2	1.22521	6.31e-18
B	chr19	37341260	37403930	1	ZNF345	1.34926	1.3e-17
B	chr22	24115036	24126503	1	MMP11	1.68233	1.76e-17
B	chr18	3220106	3066805	2	MYOM1	2.08152	1.88e-17
B	chr6	31021227	31027655	1	HCG22	1.92526	2.42e-17
B	chr15	40453210	40513337	1	BUB1B	1.40469	3.6e-17
B	chr5	89705603	89689529	2	CETN3	1.06047	3.74e-17
B	chr14	73360809	73086004	2	DPF3	2.83086	6.21e-17
B	chr5	96478520	96427574	2	LIX1	2.05978	6.66e-17
B	chr1	222988431	223179337	1	DISP1	1.57133	8.25e-17
B	chr2	202222121	202153147	2	ALS2CR12	2.2232	1.14e-16
B	chr19	42817477	42829214	1	TMEM145	2.26746	1.22e-16
B	chrX	106362057	106305118	2	RBM41	1.01047	1.45e-16
B	chr10	65224989	65226322	1	JMJD1C-AS1	2.48095	1.45e-16
B	chr19	3606831	3594504	2	TBXA2R	1.10928	1.96e-16
B	chrX	84498997	84528368	1	ZNF711	1.87065	2.07e-16
B	chr1	31191619	31199593	1	MATN1-AS1	1.09438	2.38e-16
B	chr4	74486348	74437267	2	RASSF6	1.86304	2.39e-16
B	chr19	47523101	47549017	1	NPAS1	1.46407	3.92e-16
B	chr7	143892791	143883176	2	ARHGEF35	1.17228	4.13e-16
B	chr5	148442737	147929700	2	SH3TC2	2.6633	5.95e-16
B	chr11	66824289	66839488	1	RHOD	2.28513	8.6e-16
B	chr12	53574535	53584654	1	ZNF740	1.21997	9.22e-16
B	chr19	53696619	53666552	2	ZNF665	1.00016	1.04e-15
B	chr12	15475191	15751265	1	PTPRO	1.17845	2.51e-15
B	chr2	207308368	207485854	1	ADAM23	2.5466	2.51e-15
B	chr7	128095884	128098472	1	HILPDA	1.64353	2.61e-15
B	chr10	116853124	117708496	1	ATRNL1	1.11608	2.64e-15
B	chr3	88188262	88193814	1	ZNF654	1.4085	3.13e-15
B	chr10	105127724	105148822	1	TAF5	1.04893	3.36e-15
B	chr2	206547224	206662857	1	NRP2	2.29461	3.54e-15
B	chr1	20446059	20439143	2	PLA2G2D	1.7999	5.29e-15
B	chr7	100026431	99998495	2	ZCWPW1	1.32659	5.6e-15
B	chr12	123459752	123405498	2	ABCB9	1.1687	7.23e-15
B	chr3	238279	451097	1	CHL1	2.76678	8.1e-15
B	chr12	38710557	38723528	1	ALG10B	1.98321	8.35e-15
B	chr19	47137939	47137333	2	GNG8	2.69704	1.23e-14
B	chr1	94312706	94027343	2	BCAR3	2.1342	1.69e-14
B	chr16	3661585	3631184	2	SLX4	1.07259	2e-14
B	chr8	86840171	86568695	2	REXO1L1P	1.24565	2.15e-14
B	chr2	227700671	227863923	1	RHBDD1	1.19392	2.29e-14
B	chr20	3762102	3758151	2	SPEF1	1.6929	2.48e-14
B	chr5	140800537	140892548	1	PCDHGA11	3.05883	2.48e-14
B	chr17	30814105	30818271	1	CDK5R1	1.2714	2.49e-14
B	chr11	66276550	66301084	1	BBS1	1.75822	2.99e-14
B	chr11	110583912	110447759	2	ARHGAP20	1.60206	3e-14
B	chr2	110962639	110880914	2	NPHP1	1.13094	3.59e-14
B	chr4	186300152	186285032	2	LRP2BP	2.02679	3.89e-14
B	chr7	98030427	97920962	2	BAIAP2L1	3.02041	4.09e-14
B	chr19	38039851	38078248	1	ZNF571-AS1	2.06339	5.81e-14
B	chr1	224804179	224928249	1	CNIH3	1.13155	6.07e-14
B	chr19	36602105	36604613	1	OVOL3	1.73648	6.7e-14
B	chrX	147582139	148082193	1	AFF2	2.77216	7.62e-14
B	chr11	65337884	65336691	2	SSSCA1-AS1	1.34542	7.83e-14
B	chr6	27833107	27833576	1	HIST1H2AL	1.00635	8.7e-14
B	chr12	27849428	27850566	1	REP15	2.03732	1e-13
B	chr7	141438030	141404138	2	WEE2-AS1	2.39914	1.25e-13
B	chrX	69488185	69501690	1	ARR3	1.56471	1.31e-13
B	chr3	112013074	111859752	2	SLC9C1	3.52596	1.33e-13
B	chr14	88793256	88646452	2	KCNK10	2.20333	1.37e-13
B	chr1	236687808	236686369	2	LGALS8-AS1	2.43623	1.63e-13
B	chr12	108523511	108644313	1	WSCD2	1.51912	1.64e-13
B	chr4	90033968	90036052	1	TIGD2	1.34206	1.66e-13
B	chr1	226497449	226418850	2	LIN9	1.358	1.73e-13
B	chr19	58095628	58103758	1	ZIK1	1.99451	1.88e-13
B	chr21	45705721	45718102	1	AIRE	1.32653	2.14e-13
B	chr1	171217633	171255113	1	FMO1	1.22737	2.27e-13
B	chr7	94285637	94299006	1	PEG10	1.15955	2.71e-13
B	chr1	53308183	53360247	1	ZYG11A	1.08554	3.6e-13
B	chr19	49866987	49878373	1	DKKL1	3.0458	3.93e-13
B	chr13	27844464	27847827	1	RASL11A	1.7071	4.09e-13
B	chr1	178511931	178518024	1	C1orf220	1.50066	6.58e-13
B	chr6	26158349	26171576	1	HIST1H2BD	1.59942	6.6e-13
B	chr9	139690790	139702193	1	CCDC183	1.0231	8.59e-13
B	chr15	64338521	64199235	2	DAPK2	1.17827	9.23e-13
B	chr19	50936160	50969583	1	MYBPC2	2.02708	1.04e-12
B	chr19	38397317	38375472	2	WDR87	1.27464	1.19e-12
B	chr11	129062093	128834955	2	ARHGAP32	1.47545	1.3e-12
B	chr8	96281462	96257141	2	C8orf37	1.49677	1.31e-12
B	chr20	1305987	1359379	1	SDCBP2-AS1	1.95749	1.34e-12
B	chr15	41245636	41248717	1	CHAC1	1.1146	1.35e-12
B	chr1	31196432	31184124	2	MATN1	1.0708	1.52e-12
B	chr12	50497602	50505103	1	GPD1	1.99978	2.05e-12
B	chr6	43478081	43474703	2	LRRC73	2.08997	2.05e-12
B	chr7	91808845	91770957	2	LRRD1	1.99978	2.05e-12
B	chr19	56904894	56894648	2	ZNF582	1.16163	2.13e-12
B	chr9	99637856	99579273	2	ZNF782	1.40471	2.19e-12
B	chrX	153151628	153126969	2	L1CAM	1.97239	2.24e-12
B	chrX	70364681	70391051	1	NLGN3	1.63391	2.33e-12
B	chr19	56988770	56950693	2	ZNF667	1.10625	2.4e-12
B	chr3	127348002	127391653	1	PODXL2	1.09303	2.46e-12
B	chr7	115929906	116201239	1	CAV1	1.62396	2.72e-12
B	chr9	126118448	126141032	1	CRB2	3.27429	3.15e-12
B	chr12	104234975	104166081	2	NT5DC3	1.31747	3.35e-12
B	chr11	64692143	64701950	1	PPP2R5B	1.07665	3.4e-12
B	chr12	21757781	21689123	2	GYS2	2.16631	3.55e-12
B	chr19	20011722	20046382	1	ZNF93	1.01854	3.99e-12
B	chr1	203241937	203181959	2	CHIT1	1.23265	4.41e-12
B	chr10	1068577	1090141	1	IDI2-AS1	1.97792	4.9e-12
B	chrX	43741721	43625857	2	MAOB	1.21252	4.91e-12
B	chr6	99797531	99720793	2	FAXC	1.60319	5.43e-12
B	chr1	40254533	40223903	2	BMP8B	1.30472	5.94e-12
B	chr19	58459077	58452201	2	ZNF256	1.49621	6.06e-12
B	chr3	31745705	31763078	1	OSBPL10-AS1	2.49585	6.14e-12
B	chr18	10454625	10488698	1	APCDD1	2.52075	6.96e-12
B	chr3	154741913	154901518	1	MME	2.90933	7.56e-12
B	chr8	33424643	33405273	2	RNF122	1.59612	8.09e-12
B	chr21	27011594	27089874	1	JAM2	2.06218	8.62e-12
B	chr15	52404972	52401822	2	BCL2L10	2.64501	1.06e-11
B	chr6	72130448	72124149	2	LINC00472	2.98969	1.06e-11
B	chr1	1215816	1227409	1	SCNN1D	1.0371	1.09e-11
B	chr1	74663896	75010116	1	FPGT-TNNI3K	1.57507	1.11e-11
B	chr20	33134688	33148149	1	MAP1LC3A	1.10944	1.18e-11
B	chrX	23926123	23957624	1	CXorf58	2.90302	1.35e-11
B	chr7	50132860	49977024	2	ZPBP	3.20449	1.47e-11
B	chr12	123259056	123311927	1	CCDC62	2.56188	1.58e-11
B	chr12	93096619	93102325	1	C12orf74	2.23043	1.6e-11
B	chr19	39466380	39432042	2	FBXO17	1.68485	1.6e-11
B	chr17	38024455	38034149	1	ZPBP2	1.93959	1.83e-11
B	chr17	48503519	48552200	1	ACSF2	1.28042	2.34e-11
B	chr17	62050278	62015914	2	SCN4A	2.30729	3.17e-11
B	chr19	54385467	54410901	1	PRKCG	2.61139	3.17e-11
B	chr5	176513921	176525126	1	FGFR4	2.02957	4.05e-11
B	chr16	2198145	2204141	1	RAB26	2.05411	4.4e-11
B	chr6	132032157	132029581	2	CTAGE9	2.1735	4.85e-11
B	chr12	8765442	8754762	2	AICDA	1.38154	4.91e-11
B	chr5	108063962	108063526	2	LINC01023	1.28345	4.97e-11
B	chr6	26199521	26199012	2	HIST1H2AD	2.63218	5.1e-11
B	chr12	70760062	70828072	1	KCNMB4	2.57163	6.43e-11
B	chr19	20278023	20311299	1	ZNF486	1.4579	7.56e-11
B	chr19	58859117	58866549	1	A1BG-AS1	1.73505	7.92e-11
B	chr7	144052489	144077725	1	ARHGEF5	1.26379	7.95e-11
B	chr22	32767063	32755893	2	RFPL3S	2.07573	8.3e-11
B	chr4	79860582	79808284	2	PAQR3	1.56851	8.75e-11
B	chr6	146057122	145946440	2	EPM2A	1.56112	8.78e-11
B	chr20	42355642	42354801	2	GTSF1L	1.40171	1.09e-10
B	chr6	99968870	100033084	1	TSTD3	1.30101	1.25e-10
B	chr12	110940005	110969891	1	RAD9B	1.04864	1.26e-10
B	chr8	1772149	1906807	1	ARHGEF10	1.92894	1.3e-10
B	chr11	94134585	94110477	2	GPR83	2.3457	1.61e-10
B	chr19	57968107	57966542	2	VN1R1	2.69174	1.61e-10
B	chr19	58570607	58581110	1	ZNF135	1.82119	2.34e-10
B	chr19	22193745	22115760	2	ZNF208	1.30804	2.77e-10
B	chr8	22457114	22461662	1	C8orf58	1.39045	3.13e-10
B	chr5	102455842	102421704	2	GIN1	1.21046	3.21e-10
B	chr8	86132845	86352138	1	CA13	1.21772	3.33e-10
B	chr4	79892902	80229953	1	LINC01088	1.59335	3.4e-10
B	chr10	26223002	26501465	1	MYO3A	1.05603	3.51e-10
B	chr3	49893992	49866028	2	TRAIP	1.35215	3.93e-10
B	chr20	33543704	33590240	1	MYH7B	2.031	4.27e-10
B	chr6	28048482	28057340	1	ZNF165	1.89622	4.44e-10
B	chr2	242127924	242164791	1	ANO7	2.16064	5.1e-10
B	chr9	127539437	127577159	1	OLFML2A	3.65474	6.75e-10
B	chr3	57326710	57302379	2	ASB14	2.15619	7.09e-10
B	chr10	45496470	45493146	2	C10orf25	2.3725	8e-10
B	chr1	119683295	119573839	2	WARS2	1.18024	8.22e-10
B	chr5	137225125	137278434	1	PKD2L2	1.61783	8.49e-10
B	chr22	37594341	37576206	2	C1QTNF6	1.64372	9.07e-10
B	chr22	26825280	26840978	1	ASPHD2	1.38951	9.14e-10
B	chr1	11107296	11086580	2	MASP2	2.11298	9.19e-10
B	chr19	20844402	20802745	2	ZNF626	1.27364	9.91e-10
B	chr16	56899119	56949762	1	SLC12A3	1.22814	1.5e-09
B	chr12	2944221	2934514	2	NRIP2	2.24099	1.64e-09
B	chr6	26184024	26184458	1	HIST1H2BE	1.30445	1.69e-09
B	chr1	20501687	20490484	2	PLA2G2C	1.14008	1.8e-09
B	chr12	102513956	102591298	1	PARPBP	1.33036	1.86e-09
B	chr11	18258384	18252902	2	SAA4	2.24759	1.96e-09
B	chr9	77112252	77302117	1	RORB	1.34912	1.98e-09
B	chr1	247242115	247197940	2	ZNF670	1.43899	2.01e-09
B	chr15	83621476	83517729	2	HOMER2	2.12695	2.33e-09
B	chr14	78227173	78236085	1	C14orf178	1.92453	2.36e-09
B	chr16	30124878	30116131	2	GDPD3	1.71221	2.36e-09
B	chr19	23299777	23330017	1	ZNF730	2.3988	2.59e-09
B	chr1	204463852	204391758	2	PIK3C2B	1.00979	2.86e-09
B	chr18	22932214	22641888	2	ZNF521	2.16838	2.87e-09
B	chr1	53793821	53708041	2	LRP8	1.04289	3.18e-09
B	chr4	10686386	10491838	2	CLNK	1.70855	3.7e-09
B	chr19	20748626	20720798	2	ZNF737	1.00925	3.96e-09
B	chr12	48164823	48128453	2	RAPGEF3	1.82915	4.35e-09
B	chr2	234475428	234384165	2	USP40	1.39696	4.69e-09
B	chr5	140739703	140892548	1	PCDHGB2	1.08591	4.96e-09
B	chr3	44771098	44778575	1	ZNF501	1.19726	5.85e-09
B	chr11	94706845	94732676	1	KDM4D	1.8884	5.88e-09
B	chr8	30496117	30503469	1	SMIM18	1.5147	7.59e-09
B	chr7	12610203	12693228	1	SCIN	2.06457	7.74e-09
B	chr8	101170263	101254132	1	SPAG1	1.16007	7.79e-09
B	chr10	91589250	91600618	1	LINC00865	2.62214	8.76e-09
B	chr1	209979520	209958968	2	IRF6	1.82898	9.34e-09
B	chr11	47736928	47681143	2	AGBL2	1.30042	9.36e-09
B	chr19	58238995	58231119	2	ZNF671	1.07911	1.01e-08
B	chr3	111314182	111311747	2	ZBED2	1.40607	1.14e-08
B	chr1	93913688	94020218	1	FNBP1L	1.45084	1.57e-08
B	chr3	160167626	159945241	2	IFT80	1.22608	1.73e-08
B	chr1	205649630	205592804	2	SLC45A3	2.82495	1.74e-08
B	chr22	31477282	31500610	1	SMTN	2.09414	1.87e-08
B	chr16	20775312	20808479	1	ACSM3	1.11799	2.18e-08
B	chrX	100183898	100168431	2	XKRX	1.79441	2.22e-08
B	chr3	99833349	99551988	2	FILIP1L	1.17535	3.01e-08
B	chr14	71108504	71142077	1	TTC9	1.20338	4.08e-08
B	chr7	40174575	40900366	1	SUGCT	1.94298	4.22e-08
B	chr8	10697299	10581278	2	SOX7	1.03044	4.29e-08
B	chr19	58951589	58944181	2	ZNF132	1.11881	4.52e-08
B	chr18	71815100	71740588	2	FBXO15	2.39651	5.14e-08
B	chr12	124155660	124192950	1	TCTN2	1.60722	5.26e-08
B	chr13	37005657	37017019	1	CCNA1	2.68522	5.89e-08
B	chr16	71523254	71507976	2	ZNF19	1.25845	6.41e-08
B	chr1	248100493	248264224	1	OR2L13	2.26236	9.68e-08
B	chrX	83757487	83572882	2	HDX	1.14454	1.12e-07
B	chr19	49339934	49316274	2	HSD17B14	1.19328	1.33e-07
B	chr4	119273922	119201193	2	PRSS12	1.37376	1.46e-07
B	chr2	218621316	218148746	2	DIRC3	1.16872	1.6e-07
B	chr6	3752246	3722836	2	PXDC1	2.61952	1.62e-07
B	chr1	222763275	222731244	2	TAF1A	1.39138	1.67e-07
B	chr14	21467414	21470034	1	SLC39A2	1.40649	1.69e-07
B	chr22	42310671	42305558	2	SHISA8	1.19216	1.69e-07
B	chr9	108424738	108425385	1	TAL2	1.22091	1.69e-07
B	chr19	44905777	44889808	2	ZNF285	1.51224	1.77e-07
B	chr9	95244844	95218489	2	ASPN	1.07662	1.81e-07
B	chr8	23540450	23536206	2	NKX3-1	2.51022	2.51e-07
B	chr15	90234015	90224762	2	PEX11A	1.88693	2.69e-07
B	chr19	53636173	53611132	2	ZNF415	1.09746	2.85e-07
B	chr2	42180943	42162508	2	C2orf91	1.002	2.88e-07
B	chr19	38307940	38229203	2	ZNF573	1.21277	2.91e-07
B	chr17	67138015	67074847	2	ABCA6	1.00351	3.17e-07
B	chr3	132441186	132593050	1	NPHP3-AS1	1.32609	3.24e-07
B	chr13	107187388	107142079	2	EFNB2	2.48176	4.42e-07
B	chr21	42557166	42547158	2	PLAC4	1.46139	4.44e-07
B	chr6	116381921	116262693	2	FRK	1.46139	4.44e-07
B	chr6	28227075	28228736	1	NKAPL	1.80795	4.82e-07
B	chr8	145086582	145102015	1	SPATC1	1.82874	7.12e-07
B	chr15	52587995	52484515	2	MYO5C	2.47948	8.77e-07
B	chr16	30934590	30930640	2	FBXL19-AS1	1.15224	9.38e-07
B	chr17	39280419	39279345	2	KRTAP4-12	1.14253	9.59e-07
B	chr19	49243970	49223842	2	RASIP1	2.83236	9.63e-07
B	chr13	50589390	50595058	1	KCNRG	1.59151	1.29e-06
B	chr17	36105096	36046434	2	HNF1B	1.12378	1.41e-06
B	chr17	31318882	31324892	1	SPACA3	1.12283	1.5e-06
B	chr2	68384692	68350068	2	WDR92	1.60601	1.81e-06
B	chr8	22132810	22213584	1	PIWIL2	1.5568	2.16e-06
B	chr6	28249314	28270326	1	PGBD1	1.63212	2.73e-06
B	chr19	58446740	58433252	2	ZNF418	1.97895	3.99e-06
B	chr15	42128979	42140346	1	PLA2G4B	1.67856	4.21e-06
B	chr10	74870210	74891581	1	NUDT13	1.91439	5e-06
B	chr4	154074270	154260474	1	TRIM2	1.47459	5.27e-06
B	chr1	249120154	249104651	2	SH3BP5L	1.05649	6.11e-06
B	chr17	74303761	74270130	2	QRICH2	2.02688	6.12e-06
B	chr3	109056419	109044988	2	DPPA4	1.15659	6.14e-06
B	chr2	10861775	10925236	1	ATP6V1C2	1.25975	6.45e-06
B	chr17	35294772	35301915	1	LHX1	1.26275	9.71e-06
B	chr14	23352432	23356889	1	REM2	1.15318	9.77e-06
B	chr3	1134620	1445278	1	CNTN6	1.28821	9.79e-06
B	chr1	33338082	33327869	2	FNDC5	1.25332	1.15e-05
B	chr4	124317950	124324915	1	SPRY1	1.14981	1.23e-05
B	chr6	116937642	116954148	1	RSPH4A	1.38848	1.4e-05
B	chrX	106045919	106119377	1	TBC1D8B	1.56547	1.8e-05
B	chr17	40950854	40963605	1	CNTD1	1.04064	1.83e-05
B	chr7	64451414	64434830	2	ZNF117	1.42059	1.85e-05
B	chr6	139613208	139561199	2	TXLNB	1.8483	1.93e-05
B	chr16	89778264	89784573	1	VPS9D1-AS1	1.0194	2.04e-05
B	chr9	101558794	101493611	2	ANKS6	1.7284	2.17e-05
B	chr5	150284545	150273954	2	ZNF300	1.0227	2.18e-05
B	chr20	61273797	61303647	1	SLCO4A1	1.13921	2.2e-05
B	chr6	80247147	80194708	2	LCA5	1.22689	2.36e-05
B	chr17	40337470	40336078	2	HCRT	2.25515	2.39e-05
B	chr10	89623194	89618918	2	KLLN	2.12988	2.51e-05
B	chr11	113258513	113271140	1	ANKK1	1.11942	2.61e-05
B	chr3	122134882	122130700	2	WDR5B	1.19717	2.66e-05
B	chr7	6655527	6663921	1	ZNF853	1.77685	2.93e-05
B	chr7	148823438	148799878	2	ZNF425	1.58072	2.96e-05
B	chr12	117176096	117291436	1	RNFT2	1.05063	2.98e-05
B	chr15	23599895	23613471	1	GOLGA8S	1.52635	4.2e-05
B	chr19	7660788	7683196	1	CAMSAP3	1.1904	4.49e-05
B	chr7	93520303	93514709	2	TFPI2	1.16345	4.79e-05
B	chr5	892969	918164	1	TRIP13	1.5891	4.86e-05
B	chr11	64528187	64513861	2	PYGM	1.39027	5.72e-05
B	chr11	10715535	10594638	2	MRVI1	1.06614	5.77e-05
B	chr8	11324276	11278973	2	FAM167A	1.80616	5.79e-05
B	chr17	60005377	59942728	2	INTS2	1.04111	5.9e-05
B	chr1	220863628	220872499	1	C1orf115	1.84981	6.18e-05
B	chr6	21665003	22214734	1	CASC15	2.15744	6.8e-05
B	chr13	113622814	113754053	1	MCF2L	1.24244	6.84e-05
B	chr12	56882181	56864736	2	GLS2	1.1229	8.38e-05
B	chr7	123174718	123092236	2	IQUB	2.35347	0.000100526
B	chr12	89920039	89913190	2	POC1B-GALNT4	1.10393	0.000101427
B	chr9	40836415	40760700	2	ZNF658	1.01266	0.000105005
B	chr7	2719163	2755069	1	AMZ1	2.00582	0.000109788
B	chr11	67183149	67193078	1	CARNS1	1.04328	0.000121166
B	chr6	71666788	71571069	2	B3GAT2	1.08573	0.00012428
B	chrX	71458858	71424507	2	ERCC6L	1.47179	0.000130715
B	chr3	126707437	126756235	1	PLXNA1	1.34247	0.000158919
B	chr3	157221415	156977532	2	VEPH1	1.4144	0.000163971
B	chr19	57901218	57913919	1	ZNF548	1.13016	0.00022592
B	chr19	39303740	39292311	2	LGALS4	1.75003	0.000246979
B	chrX	153686623	153701985	1	PLXNA3	1.01414	0.000264631
B	chr1	145524990	145543868	1	ITGA10	1.43237	0.000269187
B	chrX	152224766	152228827	1	PNMA3	1.24541	0.000332961
B	chr19	12035883	12091198	1	ZNF763	1.13096	0.000362563
B	chr4	110834040	110934118	1	EGF	1.33207	0.000412874
B	chr4	41258898	41270446	1	UCHL1	1.03542	0.000482158
B	chr1	212209002	212113741	2	INTS7	1.12478	0.000560647
B	chr11	9779840	9832866	1	SBF2-AS1	1.13957	0.000568342
B	chr20	44519926	44517111	2	NEURL2	1.18414	0.000607382
B	chr3	148939832	148880197	2	CP	1.56782	0.000671339
B	chr3	113666748	113682211	1	ZDHHC23	2.02517	0.000685537
B	chrX	102942212	102947484	1	MORF4L2-AS1	1.65725	0.000721201
B	chr16	69385712	69377149	2	TMED6	1.11683	0.000776683
B	chr12	1099219	1021255	2	RAD52	1.40024	0.000911583
B	chr17	27717680	27717748	1	MIR4523	1.03533	0.00092436
B	chr9	136279459	136324508	1	ADAMTS13	1.20245	0.0011704
B	chr1	40997233	41013841	1	ZNF684	1.00896	0.00118382
B	chr5	76382623	76444176	1	ZBED3-AS1	2.85795	0.00119073
B	chr1	36038971	36060927	1	TFAP2E	1.06417	0.00122727
B	chr19	19281098	19256376	2	MEF2B	1.18372	0.0013452
B	chr9	12775012	12823059	1	LURAP1L	1.07871	0.00142305
B	chr1	21995856	21922708	2	RAP1GAP	1.50476	0.00149814
B	chr19	52839498	52870376	1	ZNF610	1.83454	0.00152369
B	chr4	7044728	7042576	2	CCDC96	1.48787	0.00159778
B	chr20	25604648	25593573	2	NANP	1.53659	0.0016573
B	chr18	33767480	33848685	1	MOCOS	1.17386	0.00201279
B	chr19	44388116	44376515	2	ZNF404	1.32599	0.00229029
B	chr14	59100786	59115038	1	DACT1	1.34132	0.00253075
B	chr19	44529494	44591623	1	ZNF284	1.41078	0.00261903
B	chr2	226265602	226595471	1	NYAP2	1.14252	0.00314815
B	chr2	101034130	101008322	2	CHST10	1.00187	0.00314976
B	chr8	104310661	104345094	1	FZD6	1.09969	0.00407095
B	chr19	44455397	44471752	1	ZNF221	1.45243	0.00407572
B	chr17	74533987	74523430	2	CYGB	1.82784	0.0052452
B	chr2	64432619	64412213	2	LINC00309	2.25164	0.00538792
B	chr3	98620533	98514814	2	DCBLD2	1.37556	0.00614662
B	chr17	4835592	4838325	1	GP1BA	1.08061	0.00864131
B	chr6	26032288	26031817	2	HIST1H3B	1.03802	0.00975186
CD4_mature_T	chr6	36916039	36932613	1	PI16	3.39214	4.88e-119
CD4_mature_T	chr7	142960522	142966222	1	GSTK1	1.03882	4.98e-117
CD4_mature_T	chr3	32993066	32996403	1	CCR4	3.49672	5.69e-114
CD4_mature_T	chr2	204732511	204738683	1	CTLA4	3.51243	4.28e-109
CD4_mature_T	chr8	29208267	29190579	2	DUSP4	4.44791	8.43e-108
CD4_mature_T	chr9	33447631	33441152	2	AQP3	1.86014	1.4e-104
CD4_mature_T	chr10	6104333	6052657	2	IL2RA	3.29543	3.92e-104
CD4_mature_T	chr10	63661013	63856707	1	ARID5B	1.85459	2.09e-103
CD4_mature_T	chr1	1149548	1146706	2	TNFRSF4	2.45018	3.18e-101
CD4_mature_T	chr13	30948036	30914407	2	LINC00426	2.72489	8.48e-100
CD4_mature_T	chr11	60869930	60895323	1	CD5	1.71539	1.49e-99
CD4_mature_T	chr1	154928567	154916559	2	PBXIP1	1.40629	1.27e-98
CD4_mature_T	chrX	49121288	49106897	2	FOXP3	4.03482	1.27e-98
CD4_mature_T	chr2	204571198	204603636	1	CD28	1.96931	4.23e-98
CD4_mature_T	chr9	139940676	139933909	2	NPDC1	2.23347	7.71e-96
CD4_mature_T	chr10	64028466	63942794	2	RTKN2	3.29161	2.72e-93
CD4_mature_T	chrX	78623049	78615881	2	ITM2A	1.55272	1.04e-90
CD4_mature_T	chr20	62367053	62370460	1	LIME1	1.45817	1.39e-88
CD4_mature_T	chr18	21572737	21715574	1	TTC39C	1.3418	1.45e-88
CD4_mature_T	chr4	143767604	142949182	2	INPP4B	1.70494	2.28e-88
CD4_mature_T	chr17	40833845	40831420	2	CCR10	3.35328	5.98e-87
CD4_mature_T	chr1	117297086	117311851	1	CD2	1.36349	2.33e-86
CD4_mature_T	chr16	3115313	3119668	1	IL32	1.47941	3.81e-85
CD4_mature_T	chr20	3767578	3786761	1	CDC25B	1.27277	4.73e-85
CD4_mature_T	chr2	112895962	112945791	1	FBLN7	2.06666	1.91e-84
CD4_mature_T	chr10	13142082	13180276	1	OPTN	1.48723	6.44e-84
CD4_mature_T	chr16	67193812	67188089	2	TRADD	1.27509	3.37e-83
CD4_mature_T	chr9	35650947	35649297	2	SIT1	1.50217	1.44e-82
CD4_mature_T	chr2	38830178	38790328	2	HNRNPLL	1.75102	4.63e-82
CD4_mature_T	chr14	105939275	105946507	1	CRIP2	1.75048	2.85e-81
CD4_mature_T	chrX	48776413	48770459	2	PIM2	1.22255	7.31e-81
CD4_mature_T	chr2	204801471	204826298	1	ICOS	2.03747	3.37e-80
CD4_mature_T	chr16	28995526	29002104	1	LAT	1.23199	1.21e-79
CD4_mature_T	chr9	131314837	131395944	1	SPTAN1	1.08822	5.51e-79
CD4_mature_T	chr10	8096667	8117164	1	GATA3	1.57176	2.5e-78
CD4_mature_T	chr12	56324946	56347807	1	DGKA	1.19189	2.5e-78
CD4_mature_T	chr1	6526255	6521214	2	TNFRSF25	1.562	2.64e-78
CD4_mature_T	chr20	51588946	52111869	1	TSHZ2	1.74203	3.98e-78
CD4_mature_T	chr11	67211292	67205518	2	CORO1B	1.02509	6.59e-78
CD4_mature_T	chrX	70838367	70835766	2	CXCR3	1.74508	8.96e-78
CD4_mature_T	chr2	143886899	144525921	1	ARHGAP15	1.13404	1.4e-77
CD4_mature_T	chr15	89438770	89420519	2	HAPLN3	1.98092	3.18e-77
CD4_mature_T	chr11	44587141	44641315	1	CD82	1.16641	7e-77
CD4_mature_T	chr9	95820989	95847415	1	SUSD3	1.34427	4.04e-76
CD4_mature_T	chr10	90729553	90775542	1	FAS	1.81524	1.55e-75
CD4_mature_T	chr2	174219561	174233718	1	CDCA7	2.57871	1.23e-74
CD4_mature_T	chr8	79428336	79517502	1	PKIA	1.85978	5.49e-74
CD4_mature_T	chr3	108541631	108573714	1	TRAT1	1.42327	2.79e-73
CD4_mature_T	chr1	111217655	111214310	2	KCNA3	1.36077	6.96e-73
CD4_mature_T	chr20	1638425	1609798	2	SIRPG	1.43894	8.26e-73
CD4_mature_T	chr1	151882361	151843343	2	THEM4	1.28282	9.92e-73
CD4_mature_T	chr11	60739113	60787848	1	CD6	1.2567	1.84e-72
CD4_mature_T	chr5	65892176	66465423	1	MAST4	1.92882	1.89e-70
CD4_mature_T	chrX	135730336	135742549	1	CD40LG	1.59292	2.12e-70
CD4_mature_T	chr10	33247293	33189246	2	ITGB1	1.31403	4.07e-70
CD4_mature_T	chr9	130742812	130702861	2	FAM102A	1.36772	5.2e-70
CD4_mature_T	chr11	102188181	102210135	1	BIRC3	1.05575	5.54e-70
CD4_mature_T	chr4	48908815	48887405	2	OCIAD2	1.10695	5.43e-69
CD4_mature_T	chrX	57313110	57515629	1	FAAH2	1.76157	6.8e-69
CD4_mature_T	chr12	55378530	55342087	2	TESPA1	1.28597	3.41e-68
CD4_mature_T	chr12	21810789	21788275	2	LDHB	1.11478	5.36e-68
CD4_mature_T	chr1	32716840	32751766	1	LCK	1.08642	8.4e-67
CD4_mature_T	chr6	37467700	37450697	2	CCDC167	1.39033	1.54e-66
CD4_mature_T	chr5	175395318	175386534	2	THOC3	1.09299	1.78e-66
CD4_mature_T	chr2	12856998	12882858	1	TRIB2	1.48967	1.37e-65
CD4_mature_T	chr11	104972158	104963196	2	CARD17	2.77851	1.73e-65
CD4_mature_T	chr1	160617081	160579891	2	SLAMF1	1.52756	4.55e-65
CD4_mature_T	chr17	74639894	74620845	2	ST6GALNAC1	2.61607	3.15e-64
CD4_mature_T	chr6	167412816	167552629	1	CCR6	1.56246	3.71e-64
CD4_mature_T	chr5	65017941	64961755	2	SGTB	1.23679	7.08e-64
CD4_mature_T	chr11	117103341	117156404	1	RNF214	1.3334	3.01e-63
CD4_mature_T	chr13	99959749	99946789	2	GPR183	1.08854	3.5e-63
CD4_mature_T	chr11	33758025	33724556	2	CD59	1.53807	5.11e-63
CD4_mature_T	chr13	76056250	75858809	2	TBC1D4	1.63768	2.05e-62
CD4_mature_T	chr8	42010464	42028701	1	AP3M2	1.51208	3.51e-62
CD4_mature_T	chr2	38893052	38961909	1	GALM	1.53321	4.11e-62
CD4_mature_T	chr11	442011	417930	2	ANO9	1.45941	1.72e-61
CD4_mature_T	chr17	46507594	46210802	2	SKAP1	1.09026	2.28e-61
CD4_mature_T	chr10	73848790	73818792	2	SPOCK2	1.06945	2.87e-61
CD4_mature_T	chr11	118215059	118224497	1	CD3G	1.06835	9.49e-61
CD4_mature_T	chr6	31550202	31548336	2	LTB	1.13306	1.65e-60
CD4_mature_T	chrX	107288200	107322414	1	VSIG1	1.5589	2.72e-60
CD4_mature_T	chr4	99579812	99391518	2	TSPAN5	1.60214	2.85e-60
CD4_mature_T	chr4	90229161	90165429	2	GPRIN3	1.17522	3.25e-60
CD4_mature_T	chr8	82024303	81880046	2	PAG1	1.04419	3.42e-60
CD4_mature_T	chr1	24828841	24863510	1	RCAN3	1.08045	1.09e-59
CD4_mature_T	chr16	88870186	88875666	1	CDT1	3.13802	5.06e-59
CD4_mature_T	chr1	192544857	192549159	1	RGS1	1.88256	1.44e-58
CD4_mature_T	chr1	100810584	100985833	1	CDC14A	1.21636	2.99e-58
CD4_mature_T	chr10	127585108	127698161	1	FANK1	3.93256	3.34e-58
CD4_mature_T	chr5	157002831	156822542	2	ADAM19	1.38567	9.55e-58
CD4_mature_T	chr4	120988013	120980579	2	MAD2L1	1.66306	1.35e-57
CD4_mature_T	chr12	6554051	6560884	1	CD27	1.16302	2.32e-57
CD4_mature_T	chr5	174905514	174955621	1	SFXN1	1.0248	3.36e-57
CD4_mature_T	chr5	55529186	55395507	2	ANKRD55	1.42723	6.66e-57
CD4_mature_T	chr22	42343148	42334741	2	CENPM	2.16352	3.88e-56
CD4_mature_T	chr21	43823971	43867790	1	UBASH3A	1.15651	1.54e-55
CD4_mature_T	chr1	154298036	154323780	1	ATP8B2	1.41484	1.73e-55
CD4_mature_T	chr17	73874656	73870245	2	TRIM47	1.71577	2.21e-54
CD4_mature_T	chr5	79551898	79407050	2	SERINC5	1.03912	2.47e-54
CD4_mature_T	chr11	118213459	118209789	2	CD3D	1.07297	4.55e-54
CD4_mature_T	chr15	38857007	38780302	2	RASGRP1	1.10099	2.77e-53
CD4_mature_T	chr2	109150811	109303702	1	LIMS1	1.03225	3.02e-53
CD4_mature_T	chr9	123691451	123664671	2	TRAF1	1.32228	3.8e-53
CD4_mature_T	chr17	7307450	7293047	2	TMEM256-PLSCR3	1.12582	3.96e-53
CD4_mature_T	chr10	17686124	17758821	1	STAM	1.76241	3.96e-53
CD4_mature_T	chr3	98241910	98225321	2	CLDND1	1.21707	6.48e-53
CD4_mature_T	chr1	1142089	1138888	2	TNFRSF18	1.07985	1.89e-52
CD4_mature_T	chr13	42031542	42045013	1	RGCC	1.06447	2.31e-52
CD4_mature_T	chr2	95691400	95719737	1	MAL	1.06898	4.51e-52
CD4_mature_T	chr7	1097141	1098897	1	GPR146	1.63741	5.55e-52
CD4_mature_T	chr20	62284963	62271058	2	STMN3	1.0322	6.33e-52
CD4_mature_T	chr4	2243860	2229191	2	HAUS3	1.22645	7.44e-52
CD4_mature_T	chr3	27525911	27414212	2	SLC4A7	1.24249	1.58e-50
CD4_mature_T	chr10	129924468	129894925	2	MKI67	3.27363	3.03e-50
CD4_mature_T	chr5	159848865	159855746	1	PTTG1	1.95414	3.97e-50
CD4_mature_T	chr14	74181128	74178486	2	PNMA1	1.40064	1.63e-49
CD4_mature_T	chr9	139927292	139924626	2	FUT7	1.72433	1.71e-49
CD4_mature_T	chr15	89456663	89441914	2	MFGE8	1.44756	2.22e-49
CD4_mature_T	chr6	11779280	11713888	2	ADTRP	1.229	3e-49
CD4_mature_T	chr2	179672150	179390717	2	TTN	1.4309	3.79e-49
CD4_mature_T	chr7	148581441	148504464	2	EZH2	1.92209	4.25e-49
CD4_mature_T	chr10	62493284	61786056	2	ANK3	1.3576	1.16e-48
CD4_mature_T	chr3	114012154	114029135	1	TIGIT	1.48245	1.31e-48
CD4_mature_T	chr15	61521502	60780483	2	RORA	1.0552	1.92e-48
CD4_mature_T	chr4	6202318	6027926	2	JAKMIP1	1.52305	4.85e-48
CD4_mature_T	chr1	148558188	148596267	1	NBPF15	1.20805	5.27e-48
CD4_mature_T	chr17	76210277	76221716	1	BIRC5	3.23717	6.39e-48
CD4_mature_T	chr17	38574202	38544773	2	TOP2A	3.26396	9.01e-48
CD4_mature_T	chr3	171178197	170780292	2	TNIK	1.10557	2.62e-47
CD4_mature_T	chr10	6622254	6469105	2	PRKCQ	1.11116	4.76e-47
CD4_mature_T	chr21	35303516	35343487	1	LINC00649	1.31117	7.59e-47
CD4_mature_T	chr22	24032961	24041363	1	RGL4	1.10157	7.59e-47
CD4_mature_T	chr16	79634622	79627745	2	MAF	1.12682	1.29e-46
CD4_mature_T	chr2	179914786	179694484	2	CCDC141	1.73389	3.14e-46
CD4_mature_T	chr1	169555769	169481192	2	F5	2.0921	4.05e-46
CD4_mature_T	chr12	12715448	12626216	2	DUSP16	1.76808	5.57e-46
CD4_mature_T	chr10	58121034	58117199	2	ZWINT	2.15715	1.62e-45
CD4_mature_T	chr2	198669426	199014608	1	PLCL1	1.49224	3.28e-45
CD4_mature_T	chr10	62538089	62554610	1	CDK1	2.76642	3.29e-45
CD4_mature_T	chr12	112451023	112369087	2	TMEM116	1.45344	5.23e-45
CD4_mature_T	chr11	118175295	118186890	1	CD3E	1.01233	2.52e-44
CD4_mature_T	chr22	27053446	27072440	1	MIAT	1.52937	3.29e-44
CD4_mature_T	chr19	42055886	42093197	1	CEACAM21	1.12969	9.05e-44
CD4_mature_T	chr2	128439360	128395996	2	LIMS2	1.18165	2.26e-43
CD4_mature_T	chr3	158390482	158384203	2	LXN	1.40038	5.9e-43
CD4_mature_T	chr4	110624629	110609785	2	CASP6	1.25908	6.95e-43
CD4_mature_T	chr14	92414046	92335755	2	FBLN5	1.11079	1.39e-42
CD4_mature_T	chr18	657604	673499	1	TYMS	3.00984	4.17e-42
CD4_mature_T	chr12	66696335	66737423	1	HELB	1.0248	5.77e-42
CD4_mature_T	chr9	21994490	21967751	2	CDKN2A	1.994	6.68e-42
CD4_mature_T	chr20	30326904	30389603	1	TPX2	3.03601	7.73e-42
CD4_mature_T	chr4	122745088	122737599	2	CCNA2	3.07477	8.02e-42
CD4_mature_T	chr10	96305543	96361856	1	HELLS	1.8386	3.68e-41
CD4_mature_T	chr1	214776532	214837914	1	CENPF	2.71036	5.49e-41
CD4_mature_T	chr5	14871887	14704909	2	ANKH	1.12905	1.98e-40
CD4_mature_T	chr15	44119112	44160617	1	WDR76	1.31373	1.98e-40
CD4_mature_T	chr14	91526993	91337167	2	RPS6KA5	1.13882	3.11e-40
CD4_mature_T	chr15	41624892	41673248	1	NUSAP1	2.76297	4.39e-40
CD4_mature_T	chr12	100378432	99128569	2	ANKS1B	3.36463	4.63e-40
CD4_mature_T	chr7	36192836	36341152	1	EEPD1	1.27678	8.33e-40
CD4_mature_T	chr11	74109502	74041361	2	PGM2L1	1.2221	1.14e-39
CD4_mature_T	chr1	200842083	200843306	1	GPR25	1.90835	1.16e-39
CD4_mature_T	chr7	150721586	150709297	2	ATG9B	1.37985	1.19e-39
CD4_mature_T	chr8	127570711	127564683	2	FAM84B	1.52195	2.13e-39
CD4_mature_T	chrX	46433192	46457838	1	CHST7	1.47845	2.34e-39
CD4_mature_T	chr5	64858995	64813593	2	CENPK	1.08068	3.25e-39
CD4_mature_T	chr10	121410882	121437329	1	BAG3	1.16374	3.4e-39
CD4_mature_T	chr10	116581503	116659586	1	FAM160B1	1.35476	1.39e-38
CD4_mature_T	chr16	3030540	3022792	2	PKMYT1	3.05772	6.42e-38
CD4_mature_T	chr15	59397284	59417244	1	CCNB2	3.24222	7.18e-38
CD4_mature_T	chr16	67193891	67198077	1	FBXL8	1.33947	1.01e-37
CD4_mature_T	chr3	112693937	112641532	2	CD200R1	1.54882	1.02e-37
CD4_mature_T	chr11	47236493	47260769	1	DDB2	1.07469	4.77e-37
CD4_mature_T	chr17	14204506	14249492	1	HS3ST3B1	1.90616	5.08e-37
CD4_mature_T	chr12	50677353	50569563	2	LIMA1	1.13338	7.07e-37
CD4_mature_T	chr3	160117430	160152741	1	SMC4	1.24474	8.1e-37
CD4_mature_T	chr22	31364187	31322600	2	MORC2	1.26523	8.77e-37
CD4_mature_T	chr1	167059868	167022082	2	GPA33	1.36173	9.47e-37
CD4_mature_T	chr1	15911605	15898194	2	AGMAT	1.14797	9.72e-37
CD4_mature_T	chr6	143266338	143072604	2	HIVEP2	1.11922	1.48e-36
CD4_mature_T	chr1	23857712	23832920	2	E2F2	1.81002	1.59e-36
CD4_mature_T	chr14	81421869	81612646	1	TSHR	3.05613	1.68e-36
CD4_mature_T	chr6	138428660	138409642	2	PERP	1.01581	2.3e-36
CD4_mature_T	chr21	45705721	45718102	1	AIRE	2.42113	2.36e-36
CD4_mature_T	chr16	53537170	53525192	2	AKTIP	1.04996	3.88e-36
CD4_mature_T	chr4	154265801	154336247	1	MND1	2.38437	1.48e-35
CD4_mature_T	chr2	214016333	213864411	2	IKZF2	1.5527	2e-35
CD4_mature_T	chr16	85722588	85711280	2	GINS2	2.55084	2.9e-35
CD4_mature_T	chr12	56732663	56734194	1	IL23A	1.07503	3.25e-35
CD4_mature_T	chr8	8751131	8641999	2	MFHAS1	1.423	3.68e-35
CD4_mature_T	chr7	105517267	105676877	1	CDHR3	1.7323	5.43e-35
CD4_mature_T	chr19	10047070	9964394	2	OLFM2	1.06168	6.29e-35
CD4_mature_T	chr21	37507263	37518860	1	CBR3	1.06382	7.06e-35
CD4_mature_T	chr1	156052369	156109880	1	LMNA	1.28374	1.18e-34
CD4_mature_T	chr12	48357330	48362661	1	TMEM106C	1.09363	1.2e-34
CD4_mature_T	chrX	109683461	109437414	2	AMMECR1	1.0903	1.21e-34
CD4_mature_T	chr15	38988799	38992239	1	C15orf53	2.97532	1.47e-34
CD4_mature_T	chr11	125495031	125546150	1	CHEK1	2.28811	1.89e-34
CD4_mature_T	chr6	119470358	119280996	2	FAM184A	2.28683	4.98e-34
CD4_mature_T	chr15	89787194	89860362	1	FANCI	1.95952	6.22e-34
CD4_mature_T	chr19	35634154	35645205	1	FXYD7	1.09314	1.32e-33
CD4_mature_T	chr3	111852152	111839688	2	GCSAM	1.52396	4.16e-33
CD4_mature_T	chr8	79578282	79631997	1	ZC2HC1A	1.64084	8.31e-33
CD4_mature_T	chr1	197115824	197053257	2	ASPM	2.92625	8.68e-33
CD4_mature_T	chr5	9546312	9550409	1	SNHG18	2.15885	1.22e-32
CD4_mature_T	chr15	32907345	32931868	1	ARHGAP11A	1.97984	1.51e-32
CD4_mature_T	chr14	105155943	105185947	1	INF2	1.11462	2.71e-32
CD4_mature_T	chr5	131347870	131142684	2	ACSL6	1.05297	3.6e-32
CD4_mature_T	chr1	212208919	212278187	1	DTL	2.36238	5.02e-32
CD4_mature_T	chr3	39371197	39375171	1	CCR8	3.0725	8.57e-32
CD4_mature_T	chr8	95907482	95892453	2	CCNE2	2.77311	9.45e-32
CD4_mature_T	chr22	19467414	19508135	1	CDC45	2.32357	9.65e-32
CD4_mature_T	chr1	110453233	110473616	1	CSF1	2.6253	1.03e-31
CD4_mature_T	chr2	97001484	97041274	1	NCAPH	2.29607	1.98e-31
CD4_mature_T	chr2	223289322	223423617	1	SGPP2	1.8472	2.48e-31
CD4_mature_T	chr3	13921618	13860082	2	WNT7A	1.18845	2.6e-31
CD4_mature_T	chr13	30510668	30524625	1	LINC00544	2.30751	3.49e-31
CD4_mature_T	chr12	109535399	109548798	1	UNG	1.12984	4.11e-31
CD4_mature_T	chr6	27100817	27101314	1	HIST1H2AG	1.20082	4.83e-31
CD4_mature_T	chr6	43543878	43588260	1	POLH	1.19475	6.2e-31
CD4_mature_T	chr16	23690201	23701688	1	PLK1	2.75031	9.81e-31
CD4_mature_T	chr14	81425828	80943326	2	CEP128	1.44726	9.95e-31
CD4_mature_T	chr1	26233368	26210677	2	STMN1	1.16442	1.59e-30
CD4_mature_T	chr11	64851615	64844927	2	CDCA5	2.71781	1.62e-30
CD4_mature_T	chr1	109656585	109749403	1	KIAA1324	1.08952	2.25e-30
CD4_mature_T	chr14	55658396	55614834	2	DLGAP5	3.37026	4.34e-30
CD4_mature_T	chr17	59940920	59756547	2	BRIP1	1.67201	6.45e-30
CD4_mature_T	chr3	66550845	66429221	2	LRIG1	1.28055	9.74e-30
CD4_mature_T	chr6	149806148	149768766	2	ZC3H12D	1.45611	1.38e-29
CD4_mature_T	chr1	6453826	6324332	2	ACOT7	1.47219	2.17e-29
CD4_mature_T	chr6	27806440	27806888	1	HIST1H2BN	1.29156	3.18e-29
CD4_mature_T	chr17	41739262	41717758	2	MEOX1	2.08435	3.85e-29
CD4_mature_T	chr11	4115924	4223883	1	RRM1	1.12718	4.08e-29
CD4_mature_T	chr12	49716971	49725514	1	TROAP	2.67017	4.43e-29
CD4_mature_T	chr13	42614172	42830716	1	DGKH	1.22936	5.22e-29
CD4_mature_T	chr7	150688144	150711687	1	NOS3	1.92028	8.28e-29
CD4_mature_T	chr2	222437010	222282747	2	EPHA4	1.42143	9.24e-29
CD4_mature_T	chr2	242801058	242792033	2	PDCD1	1.04485	1.14e-28
CD4_mature_T	chr15	40987327	41024356	1	RAD51	2.52115	1.61e-28
CD4_mature_T	chr3	46205096	46308197	1	CCR3	3.2815	1.85e-28
CD4_mature_T	chr16	755825	742500	2	FBXL16	1.39132	1.94e-28
CD4_mature_T	chr17	8113944	8108049	2	AURKB	2.3564	2.25e-28
CD4_mature_T	chr14	54863673	54886934	1	CDKN3	2.3623	2.48e-28
CD4_mature_T	chr20	44441255	44445596	1	UBE2C	3.07092	2.95e-28
CD4_mature_T	chr15	74218789	74244478	1	LOXL1	2.897	3.15e-28
CD4_mature_T	chr12	122110537	122089293	2	MORN3	1.25744	4.84e-28
CD4_mature_T	chr6	27835359	27834570	2	HIST1H1B	1.57495	5.05e-28
CD4_mature_T	chr21	18985268	18965968	2	BTG3	1.08349	5.42e-28
CD4_mature_T	chr1	182573548	182567758	2	RGS16	2.37975	5.52e-28
CD4_mature_T	chrX	41782287	41374189	2	CASK	1.31149	6.12e-28
CD4_mature_T	chr11	27384795	27360061	2	CCDC34	1.38329	6.57e-28
CD4_mature_T	chr17	76183285	76170160	2	TK1	2.10388	7.36e-28
CD4_mature_T	chr3	143567373	142984064	2	SLC9A9	1.03152	1.17e-27
CD4_mature_T	chr9	111775764	111704851	2	CTNNAL1	1.78307	1.18e-27
CD4_mature_T	chr1	202311094	202300785	2	UBE2T	1.82855	1.45e-27
CD4_mature_T	chr17	40834632	40852011	1	CNTNAP1	2.19789	1.95e-27
CD4_mature_T	chr12	2113677	2050757	2	DCP1B	1.10785	2.17e-27
CD4_mature_T	chr2	113522254	113495444	2	CKAP2L	2.9306	2.26e-27
CD4_mature_T	chr19	11266484	11257831	2	SPC24	2.13414	2.35e-27
CD4_mature_T	chr5	59995993	59892739	2	DEPDC1B	2.59967	2.53e-27
CD4_mature_T	chrX	72434710	72432137	2	NAP1L2	1.08515	2.57e-27
CD4_mature_T	chr6	26018040	26017260	2	HIST1H1A	1.44738	2.92e-27
CD4_mature_T	chr13	60738119	60239721	2	DIAPH3	2.77072	3.27e-27
CD4_mature_T	chr3	133118790	133194056	1	BFSP2	2.72117	4.01e-27
CD4_mature_T	chr2	111435684	111395409	2	BUB1	2.62145	6.05e-27
CD4_mature_T	chr16	725706	728267	1	RHBDL1	1.96388	9.24e-27
CD4_mature_T	chr5	94955980	94957284	1	GPR150	1.10376	1e-26
CD4_mature_T	chr10	94352825	94415152	1	KIF11	2.34121	1.26e-26
CD4_mature_T	chr20	37554955	37581703	1	FAM83D	2.11793	1.5e-26
CD4_mature_T	chr8	25316513	25365425	1	CDCA2	2.74922	2.88e-26
CD4_mature_T	chr6	33359313	33377699	1	KIFC1	2.43375	4.39e-26
CD4_mature_T	chr6	26032288	26031817	2	HIST1H3B	1.68981	4.43e-26
CD4_mature_T	chr12	12878851	12944399	1	APOLD1	1.43079	4.9e-26
CD4_mature_T	chr2	10262695	10271546	1	RRM2	2.47118	5.32e-26
CD4_mature_T	chr4	17812436	17846487	1	NCAPG	2.43149	7.18e-26
CD4_mature_T	chr19	6591163	6583135	2	CD70	1.64889	7.46e-26
CD4_mature_T	chr1	209859525	209908295	1	HSD11B1	2.66229	7.7e-26
CD4_mature_T	chr15	30916697	30977810	1	ARHGAP11B	1.74947	9.42e-26
CD4_mature_T	chr1	186265405	186283688	1	PRG4	2.61941	9.7e-26
CD4_mature_T	chr12	53074191	53068520	2	KRT1	1.79623	1.39e-25
CD4_mature_T	chr6	111408781	111544606	1	SLC16A10	1.44904	2.92e-25
CD4_mature_T	chr22	24813709	24838325	1	ADORA2A	1.18485	6.03e-25
CD4_mature_T	chr1	45205490	45233438	1	KIF2C	2.52544	6.66e-25
CD4_mature_T	chr7	158497520	158424003	2	NCAPG2	1.27706	6.89e-25
CD4_mature_T	chr2	96991062	96994091	1	ITPRIPL1	1.29382	9.29e-25
CD4_mature_T	chr7	36429432	36493400	1	ANLN	2.47522	9.32e-25
CD4_mature_T	chr4	104119566	104026963	2	CENPE	1.89592	9.62e-25
CD4_mature_T	chr6	27860963	27860477	2	HIST1H2AM	1.78771	1.12e-24
CD4_mature_T	chr17	61523722	61509665	2	CYB561	1.06406	1.16e-24
CD4_mature_T	chr6	46048085	45866190	2	CLIC5	1.45378	1.24e-24
CD4_mature_T	chr3	98250743	98251994	1	GPR15	2.0627	1.33e-24
CD4_mature_T	chr2	241938255	242033643	1	SNED1	1.42922	1.39e-24
CD4_mature_T	chr1	51433608	51440309	1	CDKN2C	1.37225	2.23e-24
CD4_mature_T	chr22	46692638	46726707	1	GTSE1	2.69532	2.56e-24
CD4_mature_T	chr3	46735194	46710485	2	ALS2CL	1.03995	2.58e-24
CD4_mature_T	chr1	9352941	9429590	1	SPSB1	2.04947	3.02e-24
CD4_mature_T	chr3	183145855	182895831	2	MCF2L2	1.97901	3.32e-24
CD4_mature_T	chr10	13203554	13253104	1	MCM10	2.86629	4.67e-24
CD4_mature_T	chr7	8302242	8152815	2	ICA1	1.62363	6.35e-24
CD4_mature_T	chr3	186524484	186507682	2	RFC4	1.15722	7.53e-24
CD4_mature_T	chr9	100954956	100883257	2	CORO2A	1.1614	8.8e-24
CD4_mature_T	chr8	72756731	72753777	2	MSC	1.21212	9.41e-24
CD4_mature_T	chr8	41386725	41402565	1	GINS4	1.22627	1.25e-23
CD4_mature_T	chr14	23352432	23356889	1	REM2	1.21771	2.05e-23
CD4_mature_T	chr8	95961615	95938200	2	TP53INP1	1.10371	2.26e-23
CD4_mature_T	chr18	2571510	2616634	1	NDC80	1.28285	3.06e-23
CD4_mature_T	chr1	223537544	223394161	2	SUSD4	1.22684	3.38e-23
CD4_mature_T	chr9	112810878	112934791	1	AKAP2	1.33092	5.04e-23
CD4_mature_T	chr2	169746944	169727401	2	SPC25	2.0897	7.01e-23
CD4_mature_T	chr12	6960456	6953963	2	CDCA3	2.2772	8.49e-23
CD4_mature_T	chr17	38444146	38459413	1	CDC6	2.58287	9.41e-23
CD4_mature_T	chr6	24775159	24786325	1	GMNN	1.71808	1.32e-22
CD4_mature_T	chr6	26271612	26271146	2	HIST1H3G	2.01894	1.39e-22
CD4_mature_T	chr4	175444049	175411328	2	HPGD	1.12218	1.76e-22
CD4_mature_T	chr3	127317200	127341278	1	MCM2	1.27655	1.82e-22
CD4_mature_T	chr19	43032661	43011458	2	CEACAM1	1.91301	2.02e-22
CD4_mature_T	chr8	48872763	48890719	1	MCM4	1.26523	2.19e-22
CD4_mature_T	chr17	48585745	48608862	1	MYCBPAP	2.39971	2.6e-22
CD4_mature_T	chr12	22487648	22346325	2	ST8SIA1	1.334	3.81e-22
CD4_mature_T	chr4	52904485	52886861	2	SGCB	1.17389	8.08e-22
CD4_mature_T	chr9	99212414	99253618	1	HABP4	1.05424	8.89e-22
CD4_mature_T	chr1	38158073	38175391	1	CDCA8	2.14895	9.47e-22
CD4_mature_T	chr3	44803209	44894748	1	KIF15	2.39941	1.18e-21
CD4_mature_T	chr9	136605077	136528684	2	SARDH	1.21165	1.57e-21
CD4_mature_T	chr1	155145421	155157447	1	TRIM46	1.64189	1.59e-21
CD4_mature_T	chr11	19263202	19245610	2	E2F8	2.25433	1.67e-21
CD4_mature_T	chr2	175870107	175664042	2	CHN1	2.20468	1.94e-21
CD4_mature_T	chr2	47797470	47747915	2	KCNK12	1.04467	2.35e-21
CD4_mature_T	chr2	197792519	197697728	2	PGAP1	1.17399	2.59e-21
CD4_mature_T	chr11	44785976	44953977	1	TSPAN18	1.32537	2.76e-21
CD4_mature_T	chr6	26021907	26022278	1	HIST1H4A	1.75527	2.86e-21
CD4_mature_T	chr12	120315095	120123595	2	CIT	2.60681	3.2e-21
CD4_mature_T	chr1	43824626	43828873	1	CDC20	2.64706	3.39e-21
CD4_mature_T	chr5	148724977	148734146	1	GRPEL2	1.07127	3.75e-21
CD4_mature_T	chr16	56659585	56661024	1	MT1E	1.05998	4.83e-21
CD4_mature_T	chr3	52479043	52467268	2	SEMA3G	2.65806	7e-21
CD4_mature_T	chr11	57283192	57252004	2	SLC43A1	1.04368	7.3e-21
CD4_mature_T	chr4	87515468	87736328	1	PTPN13	1.51949	1.43e-20
CD4_mature_T	chr2	27008882	27023934	1	CENPA	2.57932	1.46e-20
CD4_mature_T	chr5	137071779	136953189	2	KLHL3	1.18239	1.62e-20
CD4_mature_T	chr12	2986321	2966847	2	FOXM1	2.46636	1.67e-20
CD4_mature_T	chr13	21750741	21727734	2	SKA3	1.84426	1.75e-20
CD4_mature_T	chr2	234763212	234745486	2	HJURP	2.55075	2.22e-20
CD4_mature_T	chr16	46723558	46732306	1	ORC6	1.86487	2.66e-20
CD4_mature_T	chr16	46655311	46614468	2	SHCBP1	2.55583	2.73e-20
CD4_mature_T	chr19	22193745	22115760	2	ZNF208	1.51698	3.63e-20
CD4_mature_T	chr7	129074274	129128239	1	STRIP2	2.74617	4.28e-20
CD4_mature_T	chr10	64018916	64431771	1	ZNF365	1.5387	4.37e-20
CD4_mature_T	chr1	47779819	47694868	2	STIL	1.95751	4.38e-20
CD4_mature_T	chrX	106243474	106057101	2	MORC4	1.06904	4.67e-20
CD4_mature_T	chr1	196621008	196716634	1	CFH	1.2071	4.87e-20
CD4_mature_T	chr20	5107268	5095599	2	PCNA	1.05203	5.59e-20
CD4_mature_T	chr11	61560109	61564714	1	FEN1	1.04974	5.72e-20
CD4_mature_T	chr20	42543492	42698254	1	TOX2	1.8123	1.29e-19
CD4_mature_T	chr4	185655286	185615219	2	CENPU	1.71388	1.63e-19
CD4_mature_T	chr17	29159023	29222295	1	ATAD5	1.28143	1.78e-19
CD4_mature_T	chr1	36235551	36197713	2	CLSPN	1.61476	1.82e-19
CD4_mature_T	chr13	32889617	32973809	1	BRCA2	1.64295	2.07e-19
CD4_mature_T	chr1	163291723	163325553	1	NUF2	1.90824	2.88e-19
CD4_mature_T	chr6	27114861	27115341	1	HIST1H2AH	1.85301	2.88e-19
CD4_mature_T	chr6	74019938	73919471	2	KHDC1	1.82411	3.04e-19
CD4_mature_T	chr17	63637183	63524683	2	AXIN2	1.15353	3.8e-19
CD4_mature_T	chr13	24007867	23902962	2	SACS	1.0012	5.45e-19
CD4_mature_T	chr11	134146275	134189458	1	GLB1L3	1.78575	6.84e-19
CD4_mature_T	chr6	153304740	153291658	2	FBXO5	1.55578	7.98e-19
CD4_mature_T	chr3	10068113	10143614	1	FANCD2	1.08069	9.12e-19
CD4_mature_T	chr5	132083137	132089856	1	CCNI2	1.27121	1.04e-18
CD4_mature_T	chr10	70980059	71027315	1	HKDC1	1.07232	1.11e-18
CD4_mature_T	chr4	53525502	53457127	2	USP46	1.06093	1.27e-18
CD4_mature_T	chr3	59035758	58711287	2	C3orf67	1.94404	1.83e-18
CD4_mature_T	chr1	3528059	3404506	2	MEGF6	1.06849	2.32e-18
CD4_mature_T	chr1	173793777	173768688	2	CENPL	1.37877	3.43e-18
CD4_mature_T	chr1	169631245	169822229	1	C1orf112	1.15941	4.07e-18
CD4_mature_T	chr5	68462837	68474070	1	CCNB1	2.06997	4.63e-18
CD4_mature_T	chr18	4455266	3496030	2	DLGAP1	1.89704	5.28e-18
CD4_mature_T	chr6	27107088	27107457	1	HIST1H4I	1.74449	1.04e-17
CD4_mature_T	chr3	194868600	194873585	1	XXYLT1-AS2	1.90656	1.11e-17
CD4_mature_T	chr17	18908060	18874381	2	FAM83G	1.20077	1.2e-17
CD4_mature_T	chr3	38388251	38456467	1	XYLB	1.76418	1.33e-17
CD4_mature_T	chr14	105992953	105996539	1	TMEM121	1.00287	1.47e-17
CD4_mature_T	chr6	3849632	3851551	1	FAM50B	1.1103	2.38e-17
CD4_mature_T	chrX	69509879	69640774	1	KIF4A	2.28538	3.78e-17
CD4_mature_T	chr10	14920782	14946304	1	SUV39H2	1.26826	3.89e-17
CD4_mature_T	chr21	47743785	47720344	2	C21orf58	1.53932	5.66e-17
CD4_mature_T	chr2	215674428	215593275	2	BARD1	1.39196	6.98e-17
CD4_mature_T	chr11	75236599	75145685	2	GDPD5	1.00964	7.42e-17
CD4_mature_T	chr3	123752542	124440036	1	KALRN	1.20092	8.14e-17
CD4_mature_T	chr1	8003225	7975931	2	TNFRSF9	2.46706	8.45e-17
CD4_mature_T	chr4	81105439	81125482	1	PRDM8	1.39444	1.01e-16
CD4_mature_T	chr6	136571449	136552168	2	MTFR2	2.10113	1.09e-16
CD4_mature_T	chr1	211848972	211831599	2	NEK2	2.06946	1.15e-16
CD4_mature_T	chr1	24741587	24683489	2	STPG1	1.14332	2.3e-16
CD4_mature_T	chr10	95256369	95288849	1	CEP55	2.75217	2.32e-16
CD4_mature_T	chr5	10441974	10465138	1	ROPN1L	1.33182	2.46e-16
CD4_mature_T	chr12	4647950	4669213	1	RAD51AP1	1.71	2.58e-16
CD4_mature_T	chr5	79950800	79922045	2	DHFR	1.28503	2.69e-16
CD4_mature_T	chr4	123844225	124240604	1	SPATA5	1.06708	3.54e-16
CD4_mature_T	chr17	28256874	28435470	1	EFCAB5	1.71275	4.55e-16
CD4_mature_T	chr9	36572859	36677680	1	MELK	2.12273	4.84e-16
CD4_mature_T	chr15	60296421	60328408	1	FOXB1	2.23832	6.57e-16
CD4_mature_T	chr9	38620360	38543236	2	ANKRD18A	1.63332	7e-16
CD4_mature_T	chr1	63989013	64038364	1	EFCAB7	1.05709	8.21e-16
CD4_mature_T	chr6	130687426	130764210	1	TMEM200A	2.12982	8.21e-16
CD4_mature_T	chr10	99609995	99631335	1	GOLGA7B	1.60203	9.63e-16
CD4_mature_T	chr5	162887517	162918953	1	HMMR	2.62624	1.21e-15
CD4_mature_T	chr1	46713367	46744145	1	RAD54L	1.23493	1.48e-15
CD4_mature_T	chr17	79989532	79992080	1	RAC3	1.17939	1.51e-15
CD4_mature_T	chr3	158288953	158324249	1	MLF1	1.3434	1.77e-15
CD4_mature_T	chr8	27695572	27667138	2	PBK	2.5	1.81e-15
CD4_mature_T	chr12	14924065	14923654	2	HIST4H4	1.04279	1.91e-15
CD4_mature_T	chr2	207308368	207485854	1	ADAM23	1.26888	1.93e-15
CD4_mature_T	chr1	111174096	111136202	2	KCNA2	2.02681	2.13e-15
CD4_mature_T	chr3	194207869	194239008	1	LINC00884	1.36231	2.29e-15
CD4_mature_T	chr19	4342783	4324040	2	STAP2	1.30145	3.68e-15
CD4_mature_T	chr10	135150475	135138928	2	CALY	1.93217	4.92e-15
CD4_mature_T	chr20	13202418	13281297	1	ISM1	1.45751	5.53e-15
CD4_mature_T	chr1	200589862	200520625	2	KIF14	2.17991	6.06e-15
CD4_mature_T	chr9	95166937	95146249	2	OGN	2.12976	6.53e-15
CD4_mature_T	chr9	130640022	130628759	2	AK1	1.82915	8.27e-15
CD4_mature_T	chrX	48553945	48567406	1	SUV39H1	1.01825	8.34e-15
CD4_mature_T	chr8	120868170	120846181	2	DSCC1	1.71484	1.29e-14
CD4_mature_T	chr17	26926056	26904583	2	SPAG5	2.07625	1.32e-14
CD4_mature_T	chr16	58010339	58022017	1	TEPP	1.19947	1.88e-14
CD4_mature_T	chr18	47901392	47920538	1	SKA1	2.20684	1.95e-14
CD4_mature_T	chrX	57021988	57002803	2	SPIN3	1.00419	2.22e-14
CD4_mature_T	chr4	123377650	123372626	2	IL2	1.53318	2.28e-14
CD4_mature_T	chr19	49222976	49216255	2	MAMSTR	1.22249	2.83e-14
CD4_mature_T	chr12	772755	673462	2	NINJ2	1.06165	2.99e-14
CD4_mature_T	chr1	6580121	6526152	2	PLEKHG5	1.53713	3.3e-14
CD4_mature_T	chr6	26250835	26250370	2	HIST1H3F	1.70806	4.94e-14
CD4_mature_T	chr1	113933475	114228545	1	MAGI3	1.65621	4.99e-14
CD4_mature_T	chr15	41624819	41601466	2	OIP5	1.63213	5.36e-14
CD4_mature_T	chr18	12702776	12661955	2	CEP76	1.0033	7.34e-14
CD4_mature_T	chr15	69706627	69740764	1	KIF23	2.16743	7.46e-14
CD4_mature_T	chr1	19969723	19984949	1	NBL1	1.46422	9.62e-14
CD4_mature_T	chr1	26503981	26516375	1	CNKSR1	1.42983	1.05e-13
CD4_mature_T	chr7	138720775	138710452	2	ZC3HAV1L	1.54883	1.39e-13
CD4_mature_T	chr6	2988201	2991405	1	LINC01011	1.17093	1.52e-13
CD4_mature_T	chr10	72142406	72058726	2	LRRC20	1.51769	2e-13
CD4_mature_T	chr9	470294	746106	1	KANK1	1.07289	2.31e-13
CD4_mature_T	chr20	32274210	32263292	2	E2F1	2.12869	2.52e-13
CD4_mature_T	chr10	14504143	13685706	2	FRMD4A	1.55185	3.09e-13
CD4_mature_T	chr5	159912359	159912457	1	MIR146A	1.72437	3.92e-13
CD4_mature_T	chr3	45927996	45944667	1	CCR9	1.55843	3.92e-13
CD4_mature_T	chr12	68619571	68595129	2	IL26	1.57398	4.54e-13
CD4_mature_T	chr10	12171640	12211957	1	SEC61A2	1.11064	5.26e-13
CD4_mature_T	chr17	41994576	41995355	1	FAM215A	1.40999	5.27e-13
CD4_mature_T	chrX	152224766	152228827	1	PNMA3	1.62515	5.52e-13
CD4_mature_T	chr20	57766075	57834167	1	ZNF831	1.02128	6.93e-13
CD4_mature_T	chr19	14247440	14230321	2	ASF1B	1.8246	7.69e-13
CD4_mature_T	chr7	144052489	144077725	1	ARHGEF5	1.15151	8.85e-13
CD4_mature_T	chr6	26045639	26046097	1	HIST1H3C	1.64204	1.07e-12
CD4_mature_T	chr1	85514223	85483765	2	MCOLN3	1.70596	1.1e-12
CD4_mature_T	chr3	182880667	182840003	2	LAMP3	1.07433	1.43e-12
CD4_mature_T	chr6	26033796	26033320	2	HIST1H2AB	1.23079	1.59e-12
CD4_mature_T	chr18	7567314	8406859	1	PTPRM	1.00231	1.92e-12
CD4_mature_T	chr17	43025079	43002079	2	KIF18B	1.95441	2.39e-12
CD4_mature_T	chr3	172468475	172539264	1	ECT2	1.8582	2.62e-12
CD4_mature_T	chr8	20112803	20103676	2	LZTS1	1.42439	2.88e-12
CD4_mature_T	chr17	54911256	54869274	2	C17orf67	1.25311	3.14e-12
CD4_mature_T	chr2	27274491	27293490	1	AGBL5	1.00373	3.17e-12
CD4_mature_T	chr6	26251879	26252303	1	HIST1H2BH	1.23691	3.19e-12
CD4_mature_T	chr20	25388323	25429191	1	GINS1	1.42624	3.43e-12
CD4_mature_T	chr1	151813033	151810339	2	C2CD4D	1.29845	3.59e-12
CD4_mature_T	chr9	91926113	91931618	1	CKS2	1.16149	3.67e-12
CD4_mature_T	chr5	693510	659977	2	TPPP	1.32444	4.02e-12
CD4_mature_T	chr12	118454506	118470042	1	RFC5	1.00227	5.36e-12
CD4_mature_T	chr3	49893992	49866028	2	TRAIP	1.59415	5.69e-12
CD4_mature_T	chr8	27632058	27670141	1	ESCO2	1.53659	7.34e-12
CD4_mature_T	chr22	50709340	50702142	2	MAPK11	1.32865	7.38e-12
CD4_mature_T	chr8	104310661	104345094	1	FZD6	1.72916	1.24e-11
CD4_mature_T	chr14	65438875	65412532	2	RAB15	1.41943	1.52e-11
CD4_mature_T	chr15	78799906	78829715	1	HYKK	1.01125	1.91e-11
CD4_mature_T	chr17	48450581	48458820	1	EME1	1.40372	2.02e-11
CD4_mature_T	chr2	48757308	48825654	1	STON1	1.40121	2.44e-11
CD4_mature_T	chr19	6463788	6467230	1	CRB3	1.22728	2.57e-11
CD4_mature_T	chr11	111411233	111432470	1	LAYN	1.98079	3.44e-11
CD4_mature_T	chr10	115614163	115594483	2	DCLRE1A	1.30128	3.5e-11
CD4_mature_T	chr15	93277304	93160679	2	FAM174B	1.31893	3.58e-11
CD4_mature_T	chr21	47063683	47362368	1	PCBP3	1.44613	3.99e-11
CD4_mature_T	chr11	58874658	58894888	1	FAM111B	1.47573	5.95e-11
CD4_mature_T	chr2	1377995	1546499	1	TPO	1.98908	7.11e-11
CD4_mature_T	chr2	241375115	241407495	1	GPC1	1.25789	8.72e-11
CD4_mature_T	chr19	8117646	8127547	1	CCL25	1.37575	1.31e-10
CD4_mature_T	chr5	137674044	137620959	2	CDC25C	1.46815	1.46e-10
CD4_mature_T	chr4	89152474	89011416	2	ABCG2	1.63595	1.66e-10
CD4_mature_T	chr16	30042186	30035748	2	FAM57B	1.66005	1.81e-10
CD4_mature_T	chr7	12443852	12370509	2	VWDE	1.23869	1.86e-10
CD4_mature_T	chr17	40729849	40724328	2	PSMC3IP	1.22238	1.92e-10
CD4_mature_T	chr6	26216872	26216428	2	HIST1H2BG	1.14236	2e-10
CD4_mature_T	chr1	210501596	210849638	1	HHAT	1.0704	2.08e-10
CD4_mature_T	chrX	110187513	110464173	1	PAK3	1.57069	2.29e-10
CD4_mature_T	chr6	31745108	31733371	2	VWA7	1.00855	2.3e-10
CD4_mature_T	chr3	46621572	46556878	2	LRRC2	1.99576	2.55e-10
CD4_mature_T	chr4	178230991	178284092	1	NEIL3	1.70158	2.75e-10
CD4_mature_T	chr1	221915516	221874764	2	DUSP10	1.08695	2.79e-10
CD4_mature_T	chr7	87257729	87461613	1	RUNDC3B	1.23884	3.1e-10
CD4_mature_T	chr19	1513188	1505017	2	ADAMTSL5	1.31308	3.55e-10
CD4_mature_T	chr6	107078366	107018903	2	RTN4IP1	1.04132	3.78e-10
CD4_mature_T	chr19	36545783	36596012	1	WDR62	1.55417	4.25e-10
CD4_mature_T	chr13	41706936	41701709	2	KBTBD6	1.23533	4.53e-10
CD4_mature_T	chr19	38880840	38890523	1	SPRED3	1.26403	5.42e-10
CD4_mature_T	chr11	118123011	118100336	2	MPZL3	1.07724	6e-10
CD4_mature_T	chr3	8543493	8609811	1	LMCD1	1.94033	6.16e-10
CD4_mature_T	chr3	160167626	160153291	2	TRIM59	1.15816	6.26e-10
CD4_mature_T	chr14	50155098	50110270	2	POLE2	1.5774	6.45e-10
CD4_mature_T	chr11	120195838	120204388	1	TMEM136	1.56399	6.55e-10
CD4_mature_T	chr1	236557680	236648008	1	EDARADD	1.14051	6.66e-10
CD4_mature_T	chr3	69171746	69156039	2	LMOD3	1.7867	7.8e-10
CD4_mature_T	chr17	70636611	70594180	2	LINC00511	1.40818	9.33e-10
CD4_mature_T	chr3	62304711	62319320	1	C3orf14	1.00268	9.84e-10
CD4_mature_T	chr10	116164515	116054583	2	AFAP1L2	1.67499	1.25e-09
CD4_mature_T	chr12	53662083	53687427	1	ESPL1	1.66662	1.26e-09
CD4_mature_T	chr11	133826649	133778520	2	IGSF9B	1.5538	1.32e-09
CD4_mature_T	chr13	24144509	24250244	1	TNFRSF19	2.11199	1.33e-09
CD4_mature_T	chr5	74326724	74323289	2	GCNT4	1.40181	1.35e-09
CD4_mature_T	chr14	23451848	23440410	2	AJUBA	1.22887	1.5e-09
CD4_mature_T	chr12	68647385	68642025	2	IL22	1.76603	1.55e-09
CD4_mature_T	chr12	12223878	12363947	1	BCL2L14	1.66677	1.84e-09
CD4_mature_T	chr17	38657854	38632080	2	TNS4	1.86021	2.1e-09
CD4_mature_T	chr1	59012446	57463579	2	DAB1	1.43677	2.13e-09
CD4_mature_T	chr4	5711275	5564146	2	EVC2	1.42751	2.39e-09
CD4_mature_T	chr1	52870143	52838501	2	ORC1	1.4851	2.53e-09
CD4_mature_T	chr17	53342321	53402426	1	HLF	1.10413	3.1e-09
CD4_mature_T	chrX	74743337	74588262	2	ZDHHC15	1.33216	3.23e-09
CD4_mature_T	chr12	12849121	12813995	2	GPR19	1.13929	3.32e-09
CD4_mature_T	chr12	102591614	102590237	2	PMCH	2.61588	3.68e-09
CD4_mature_T	chr12	50419307	50382945	2	RACGAP1	1.29218	4.33e-09
CD4_mature_T	chr9	5339873	5334932	2	RLN1	1.15421	4.46e-09
CD4_mature_T	chr19	37095719	37119499	1	ZNF382	1.07252	8.1e-09
CD4_mature_T	chr10	124713919	124690419	2	C10orf88	1.13572	1e-08
CD4_mature_T	chr2	233470767	233547491	1	EFHD1	1.01828	1.02e-08
CD4_mature_T	chr5	137514417	137523404	1	KIF20A	1.4648	1.03e-08
CD4_mature_T	chr6	27782518	27782080	2	HIST1H2AJ	1.56512	1.03e-08
CD4_mature_T	chr3	195869507	195887761	1	LINC00885	1.50585	1.17e-08
CD4_mature_T	chr6	27840099	27839623	2	HIST1H3I	1.15512	1.29e-08
CD4_mature_T	chrX	101975642	102007369	1	BHLHB9	1.45921	1.49e-08
CD4_mature_T	chr1	151512781	151556059	1	TUFT1	1.72476	1.6e-08
CD4_mature_T	chr2	74590554	74438731	2	SLC4A5	1.22598	1.79e-08
CD4_mature_T	chr12	40019972	40302102	1	C12orf40	1.28702	2.13e-08
CD4_mature_T	chr16	29823409	29827202	1	PRRT2	1.06117	2.28e-08
CD4_mature_T	chr4	2243860	2073645	2	POLN	1.78616	2.37e-08
CD4_mature_T	chr18	22040593	22059921	1	HRH4	1.68866	2.48e-08
CD4_mature_T	chr8	144947434	144939912	2	EPPK1	1.4193	2.76e-08
CD4_mature_T	chr15	91537881	91509268	2	PRC1	1.35544	2.83e-08
CD4_mature_T	chr5	112824527	112357796	2	MCC	1.38395	3.26e-08
CD4_mature_T	chr19	36523797	36505562	2	CLIP3	1.1686	3.54e-08
CD4_mature_T	chr1	240775462	240652873	2	GREM2	1.31248	4.1e-08
CD4_mature_T	chr20	32250092	32251721	1	C20orf144	1.58543	4.52e-08
CD4_mature_T	chr17	38119226	38134019	1	GSDMA	1.57107	4.96e-08
CD4_mature_T	chr4	87515263	86936276	2	MAPK10	1.81562	5.36e-08
CD4_mature_T	chr3	52188706	52109249	2	POC1A	1.40365	6.07e-08
CD4_mature_T	chr6	130182416	130152389	2	TMEM244	1.29537	6.24e-08
CD4_mature_T	chr12	50297760	50260679	2	FAIM2	1.02546	6.54e-08
CD4_mature_T	chr17	60704762	60770962	1	MRC2	1.34205	8.08e-08
CD4_mature_T	chr5	115152405	115140430	2	CDO1	1.37483	1.06e-07
CD4_mature_T	chr3	53880577	53899827	1	IL17RB	1.25669	1.1e-07
CD4_mature_T	chr5	52285156	52390609	1	ITGA2	1.4518	1.15e-07
CD4_mature_T	chr1	242011493	242053241	1	EXO1	1.89131	1.26e-07
CD4_mature_T	chr1	68962799	68939835	2	DEPDC1	1.57147	1.34e-07
CD4_mature_T	chrX	55246791	55250541	1	PAGE5	1.25045	1.89e-07
CD4_mature_T	chrX	119249847	119243011	2	RHOXF1	1.9694	1.91e-07
CD4_mature_T	chr7	42971805	42948872	2	C7orf25	1.20436	2.56e-07
CD4_mature_T	chr22	39966758	40085740	1	CACNA1I	1.05627	2.64e-07
CD4_mature_T	chr6	80714322	80752244	1	TTK	1.43758	2.82e-07
CD4_mature_T	chr2	10281981	10350942	1	C2orf48	1.50053	2.83e-07
CD4_mature_T	chr1	38230824	38179553	2	EPHA10	1.22404	2.89e-07
CD4_mature_T	chr1	228645808	228646259	1	HIST3H2BB	1.13066	3e-07
CD4_mature_T	chr3	52488057	52485107	2	TNNC1	1.54537	3.51e-07
CD4_mature_T	chr3	53880420	53850324	2	CHDH	1.28315	3.52e-07
CD4_mature_T	chr2	102091165	102013823	2	RFX8	1.26623	3.61e-07
CD4_mature_T	chr14	55493819	55405656	2	WDHD1	1.00001	3.93e-07
CD4_mature_T	chr11	119187840	119179234	2	MCAM	1.03222	4.43e-07
CD4_mature_T	chr19	22817126	22850472	1	ZNF492	1.44669	4.63e-07
CD4_mature_T	chr2	231825691	231772033	2	GPR55	1.29554	5.46e-07
CD4_mature_T	chr12	77459360	77415026	2	E2F7	2.2473	5.69e-07
CD4_mature_T	chr6	151186815	151423023	1	MTHFD1L	1.42884	5.87e-07
CD4_mature_T	chr10	17171816	16865965	2	CUBN	1.12858	7.18e-07
CD4_mature_T	chr16	11343506	11445617	1	RMI2	1.31117	7.32e-07
CD4_mature_T	chr10	105615164	105348285	2	SH3PXD2A	1.40957	7.77e-07
CD4_mature_T	chr3	195943383	195960301	1	SLC51A	1.19416	8.06e-07
CD4_mature_T	chr2	25016175	25045245	1	CENPO	1.32691	9.82e-07
CD4_mature_T	chr1	7973294	7903143	2	UTS2	1.09667	1.16e-06
CD4_mature_T	chr12	102513956	102591298	1	PARPBP	1.03812	1.46e-06
CD4_mature_T	chr9	109625378	109773796	1	ZNF462	1.35231	1.46e-06
CD4_mature_T	chr12	31226781	31173697	2	DDX11-AS1	1.46677	2.05e-06
CD4_mature_T	chr2	231989824	231972950	2	HTR2B	1.19033	2.08e-06
CD4_mature_T	chr17	41322420	41196312	2	BRCA1	1.15562	2.09e-06
CD4_mature_T	chr20	61273797	61303647	1	SLCO4A1	1.82053	2.13e-06
CD4_mature_T	chr3	149421115	149235022	2	WWTR1	1.01436	2.14e-06
CD4_mature_T	chr9	99180669	99148225	2	ZNF367	1.16963	2.2e-06
CD4_mature_T	chr5	174151575	174157902	1	MSX2	1.08646	2.35e-06
CD4_mature_T	chr2	219472488	219501909	1	PLCD4	1.17223	2.56e-06
CD4_mature_T	chr6	37665766	37600284	2	MDGA1	1.50356	2.67e-06
CD4_mature_T	chr13	29598748	30080084	1	MTUS2	1.42567	2.81e-06
CD4_mature_T	chr13	40755946	40763167	1	LINC00332	1.24266	3.18e-06
CD4_mature_T	chr4	95679128	96079601	1	BMPR1B	1.74534	3.56e-06
CD4_mature_T	chr22	32600718	32586422	2	RFPL2	1.43595	3.57e-06
CD4_mature_T	chr6	131894344	131905472	1	ARG1	1.25296	4.46e-06
CD4_mature_T	chr9	35675863	35658872	2	ARHGEF39	1.99474	4.67e-06
CD4_mature_T	chr9	87283466	87638505	1	NTRK2	1.10235	5.09e-06
CD4_mature_T	chr4	123542212	123533783	2	IL21	1.0075	5.33e-06
CD4_mature_T	chr22	24309026	24314748	1	DDTL	1.36011	5.55e-06
CD4_mature_T	chr17	42219274	42239844	1	C17orf53	1.36119	8.26e-06
CD4_mature_T	chr17	19030782	19062148	1	GRAPL	1.17609	8.34e-06
CD4_mature_T	chr9	139948503	139942551	2	ENTPD2	1.3469	8.49e-06
CD4_mature_T	chr1	150230218	150237480	1	CA14	1.07826	8.72e-06
CD4_mature_T	chr9	119449581	119463579	1	TRIM32	1.18049	9.18e-06
CD4_mature_T	chr3	125655887	125648118	2	ALG1L	1.07746	9.29e-06
CD4_mature_T	chr17	61554422	61599203	1	ACE	1.34628	1.1e-05
CD4_mature_T	chr6	155585147	155597682	1	CLDN20	1.34726	1.41e-05
CD4_mature_T	chr6	27775709	27775257	2	HIST1H2BL	1.21809	1.59e-05
CD4_mature_T	chr8	145743210	145736667	2	RECQL4	1.72512	1.71e-05
CD4_mature_T	chr6	150185480	150139894	2	LRP11	1.19389	1.75e-05
CD4_mature_T	chr16	3493668	3536963	1	NAA60	1.21976	1.77e-05
CD4_mature_T	chr20	52687304	52560079	2	BCAS1	1.7577	2.25e-05
CD4_mature_T	chr19	17905919	17924385	1	B3GNT3	1.09365	2.4e-05
CD4_mature_T	chr7	20370325	20455382	1	ITGB8	1.35603	2.43e-05
CD4_mature_T	chr20	5891974	5906005	1	CHGB	1.0605	2.43e-05
CD4_mature_T	chr6	3456793	3269207	2	SLC22A23	1.0319	2.65e-05
CD4_mature_T	chr19	917342	921015	1	KISS1R	1.13489	2.86e-05
CD4_mature_T	chr17	34257780	34245085	2	RDM1	1.03894	3.16e-05
CD4_mature_T	chr1	236687808	236686369	2	LGALS8-AS1	1.21903	3.52e-05
CD4_mature_T	chr7	143892791	143883176	2	ARHGEF35	1.3595	3.58e-05
CD4_mature_T	chr6	41039015	40994640	2	UNC5CL	1.61607	4.06e-05
CD4_mature_T	chr9	138364095	138354565	2	PPP1R26-AS1	1.25334	4.4e-05
CD4_mature_T	chr3	156840791	156799456	2	LINC00880	1.25255	4.7e-05
CD4_mature_T	chr19	58951589	58944181	2	ZNF132	1.61389	5.39e-05
CD4_mature_T	chr11	18720351	18726332	1	TMEM86A	1.2689	5.9e-05
CD4_mature_T	chr1	156542396	156495197	2	IQGAP3	1.45387	6.05e-05
CD4_mature_T	chr2	74120093	74146780	1	ACTG2	1.73973	6.27e-05
CD4_mature_T	chr15	99645286	99675800	1	SYNM	1.2899	6.56e-05
CD4_mature_T	chr5	75919259	75911307	2	F2RL2	1.39073	6.84e-05
CD4_mature_T	chr12	122688228	122692084	1	B3GNT4	1.2633	7.88e-05
CD4_mature_T	chr20	54967351	54944445	2	AURKA	1.33005	8.1e-05
CD4_mature_T	chr1	38512450	38509523	2	POU3F1	1.38424	8.29e-05
CD4_mature_T	chr20	43937169	43922087	2	MATN4	1.42479	8.69e-05
CD4_mature_T	chr1	199996730	200146550	1	NR5A2	1.0317	8.96e-05
CD4_mature_T	chr5	9546233	9035138	2	SEMA5A	1.58249	9.46e-05
CD4_mature_T	chr9	72435731	72521148	1	C9orf135	1.0969	9.7e-05
CD4_mature_T	chr9	21994790	22121093	1	CDKN2B-AS1	1.14844	0.000100853
CD4_mature_T	chr15	67547138	67794142	1	IQCH	1.18146	0.000106378
CD4_mature_T	chr19	33716756	33699570	2	SLC7A10	2.33799	0.000112755
CD4_mature_T	chr6	36410666	36358329	2	PXT1	1.17765	0.000142146
CD4_mature_T	chr19	15783828	15807984	1	CYP4F12	1.0597	0.000145547
CD4_mature_T	chr4	154074270	154260474	1	TRIM2	1.25342	0.000147054
CD4_mature_T	chr12	57634475	57628686	2	NDUFA4L2	1.12437	0.000168855
CD4_mature_T	chr2	209224569	209704818	1	PTH2R	1.04195	0.000184638
CD4_mature_T	chr1	76143610	75667816	2	SLC44A5	1.40175	0.000188494
CD4_mature_T	chr7	152373250	152343587	2	XRCC2	1.62341	0.000198614
CD4_mature_T	chr7	39773167	39834222	1	LINC00265	1.10576	0.000203042
CD4_mature_T	chr4	17783135	17633709	2	FAM184B	1.56937	0.000204661
CD4_mature_T	chr14	53019866	53104431	1	GPR137C	1.65293	0.000206907
CD4_mature_T	chr22	45809572	45828302	1	RIBC2	1.25945	0.000233065
CD4_mature_T	chr7	35293711	35242042	2	TBX20	2.17829	0.000234523
CD4_mature_T	chr7	45197367	45223850	1	RAMP3	1.17206	0.000257368
CD4_mature_T	chr17	48133340	48167849	1	ITGA3	1.05098	0.000263114
CD4_mature_T	chr8	144328991	144359101	1	ZFP41	1.03877	0.00028212
CD4_mature_T	chr11	20181870	20177760	2	DBX1	1.04501	0.000286329
CD4_mature_T	chr5	132009678	132018370	1	IL4	1.15982	0.000313041
CD4_mature_T	chr10	44340754	44346070	1	LINC00619	1.06339	0.000317447
CD4_mature_T	chr20	59827482	60515673	1	CDH4	1.09627	0.000327801
CD4_mature_T	chr22	40390953	40426043	1	FAM83F	1.10772	0.000371231
CD4_mature_T	chr5	52776264	52782304	1	FST	1.27395	0.000464144
CD4_mature_T	chr1	45272957	45271586	2	TCTEX1D4	1.15046	0.000511199
CD4_mature_T	chrX	101967104	101972661	1	GPRASP2	1.07047	0.000577485
CD4_mature_T	chr2	132285407	132291239	1	CCDC74A	1.22073	0.000590046
CD4_mature_T	chr7	99036462	99014362	2	PTCD1	1.13816	0.000602349
CD4_mature_T	chr6	31895266	31919861	1	CFB	1.60393	0.000619145
CD4_mature_T	chr3	33318934	33444994	1	FBXL2	1.55257	0.000683169
CD4_mature_T	chr4	95264027	95219707	2	HPGDS	1.01705	0.000690833
CD4_mature_T	chrX	41583408	41589388	1	GPR82	1.23346	0.000723824
CD4_mature_T	chr15	90198682	90171201	2	KIF7	1.45863	0.000740075
CD4_mature_T	chr7	138818490	138874550	1	TTC26	1.04751	0.00085965
CD4_mature_T	chrX	21676448	21673609	2	KLHL34	1.27423	0.000877754
CD4_mature_T	chr22	45148438	45258664	1	ARHGAP8	1.17324	0.00104013
CD4_mature_T	chr10	75007125	75036742	1	DNAJC9-AS1	1.18228	0.00106658
CD4_mature_T	chr12	49688909	49692481	1	PRPH	1.10156	0.00113818
CD4_mature_T	chr1	109419603	109476957	1	GPSM2	1.05612	0.00122883
CD4_mature_T	chr6	147525750	147162525	2	STXBP5-AS1	1.20857	0.00128129
CD4_mature_T	chr1	45672250	45482076	2	ZSWIM5	1.25365	0.00131385
CD4_mature_T	chr18	60382672	60647676	1	PHLPP1	1.5141	0.00135423
CD4_mature_T	chr18	596998	650293	1	CLUL1	1.05896	0.00146523
CD4_mature_T	chr11	18287808	18291523	1	SAA1	1.13828	0.00173794
CD4_mature_T	chr6	26184024	26184458	1	HIST1H2BE	1.30223	0.00180595
CD4_mature_T	chr7	143454843	143452182	2	CTAGE6	1.06387	0.00183213
CD4_mature_T	chr2	216946589	216967506	1	TMEM169	1.2255	0.00241336
CD4_mature_T	chr22	18958011	19018742	1	DGCR5	1.10165	0.00244986
CD4_mature_T	chr6	27440897	27418521	2	ZNF184	1.12723	0.00282177
CD4_mature_T	chr2	225266711	225243415	2	FAM124B	1.28695	0.00298343
CD4_mature_T	chr6	29644931	29640169	2	ZFP57	1.25995	0.00310639
CD4_mature_T	chr5	135470579	135465203	2	SMAD5-AS1	1.26298	0.00368071
CD4_mature_T	chr16	2390747	2325879	2	ABCA3	1.03146	0.00414182
CD4_mature_T	chr10	91405329	91339254	2	PANK1	1.21297	0.00426215
CD4_mature_T	chr8	18871196	18384813	2	PSD3	1.04688	0.0047796
CD4_mature_T	chr6	74104816	74078280	2	OOEP	1.23234	0.0075853
CD4_mature_T	chr3	108015393	108097126	1	HHLA2	1.53602	0.00816097
CD4_mature_T	chr10	90967071	90965694	2	CH25H	1.11152	0.0083181
CD4_mature_T	chr3	119396243	119360908	2	POPDC2	1.61632	0.00834243
CD4_mature_T	chr3	121264853	121150273	2	POLQ	1.23455	0.00849359
CD4_naive_T	chr17	38721736	38710022	2	CCR7	2.94842	2.79e-147
CD4_naive_T	chr4	109090112	108968701	2	LEF1	2.88558	5.01e-146
CD4_naive_T	chr12	45307711	44902058	2	NELL2	3.16933	1.18e-144
CD4_naive_T	chr7	110731062	110765509	1	LRRN3	3.60843	1.91e-141
CD4_naive_T	chr10	6622387	6627323	1	PRKCQ-AS1	2.32089	6.28e-141
CD4_naive_T	chr11	66084515	66081958	2	CD248	4.27523	1.22e-139
CD4_naive_T	chr5	133450402	133483920	1	TCF7	2.38537	9.21e-139
CD4_naive_T	chr3	16306667	16378868	1	OXNAD1	2.22763	4.77e-137
CD4_naive_T	chr12	7052141	7055165	1	C12orf57	1.36994	6.66e-137
CD4_naive_T	chr2	85108369	85048791	2	TRABD2A	2.57628	5.5e-136
CD4_naive_T	chr19	50083829	50058725	2	NOSIP	1.80904	1.79e-135
CD4_naive_T	chr1	25870076	25895377	1	LDLRAP1	2.1375	3.8e-134
CD4_naive_T	chr2	95691400	95719737	1	MAL	2.50517	5.62e-131
CD4_naive_T	chr8	27348519	27402439	1	EPHX2	2.63085	3.04e-129
CD4_naive_T	chr22	31688520	31677579	2	PIK3IP1	1.77999	1.62e-125
CD4_naive_T	chr14	69446083	69340840	2	ACTN1	1.83999	3.48e-124
CD4_naive_T	chr1	1297157	1288071	2	MXRA8	4.55766	5.48e-124
CD4_naive_T	chr12	47473386	47630443	1	PCED1B	2.07564	7.66e-124
CD4_naive_T	chr17	54671060	54672951	1	NOG	3.27963	1.99e-123
CD4_naive_T	chr2	242089394	242045514	2	PASK	2.23038	1.66e-121
CD4_naive_T	chr3	18480265	18389133	2	SATB1	1.65092	4.58e-119
CD4_naive_T	chr2	264810	218136	2	SH3YL1	1.83977	1.52e-117
CD4_naive_T	chr17	34122640	34083269	2	MMP28	3.34285	1.87e-117
CD4_naive_T	chr10	116528019	116190869	2	ABLIM1	1.72954	3.18e-117
CD4_naive_T	chr11	14665269	14893604	1	PDE3B	1.95233	5.09e-115
CD4_naive_T	chr21	48055507	48085155	1	PRMT2	1.19148	9.9e-114
CD4_naive_T	chr21	48025035	48018531	2	S100B	3.43754	3.03e-113
CD4_naive_T	chr1	120354203	120336641	2	REG4	4.41468	4.01e-112
CD4_naive_T	chr1	24828841	24863510	1	RCAN3	1.80838	1.01e-111
CD4_naive_T	chr12	6554051	6560884	1	CD27	1.78857	5.09e-111
CD4_naive_T	chr7	129984630	130008571	1	CPA5	3.12668	1.18e-110
CD4_naive_T	chr5	141488324	141534008	1	NDFIP1	1.17752	1.99e-110
CD4_naive_T	chr1	169680843	169659806	2	SELL	1.30518	3.58e-109
CD4_naive_T	chr12	21810789	21788275	2	LDHB	1.52079	7.45e-109
CD4_naive_T	chr15	29131168	29410516	1	APBA2	2.20757	6.33e-108
CD4_naive_T	chr11	17281887	17371521	1	NUCB2	1.53808	3.58e-107
CD4_naive_T	chr3	30647994	30735633	1	TGFBR2	1.3165	6e-107
CD4_naive_T	chr20	62284963	62271058	2	STMN3	1.79418	1.1e-106
CD4_naive_T	chr1	23751261	23707555	2	TCEA3	2.06637	9.62e-106
CD4_naive_T	chr19	49977466	49990894	1	FLT3LG	1.52575	2.62e-105
CD4_naive_T	chr10	121302222	121259339	2	RGS10	1.06602	1.64e-104
CD4_naive_T	chr11	73357223	73373864	1	PLEKHB1	2.02261	5.85e-103
CD4_naive_T	chr5	79551898	79407050	2	SERINC5	1.74608	4.82e-101
CD4_naive_T	chr7	75931875	75933614	1	HSPB1	1.05016	2.73e-100
CD4_naive_T	chr12	55378530	55342087	2	TESPA1	1.70863	1.04e-99
CD4_naive_T	chr1	23907985	23967056	1	MDS2	2.33062	2.17e-99
CD4_naive_T	chr5	110559947	110820748	1	CAMK4	1.75586	2.39e-99
CD4_naive_T	chrX	48694036	48689504	2	PCSK1N	2.34813	9.07e-99
CD4_naive_T	chr2	87089047	87042460	2	CD8B	2.45568	1.06e-98
CD4_naive_T	chr11	96076344	95711440	2	MAML2	1.55878	1.22e-98
CD4_naive_T	chr4	119199917	119200978	1	SNHG8	1.03207	1.65e-96
CD4_naive_T	chr8	29952922	29995222	1	LEPROTL1	1.26658	1.77e-96
CD4_naive_T	chr7	143105985	143088205	2	EPHA1	2.87497	5.87e-96
CD4_naive_T	chr18	65183967	65173819	2	DSEL	3.06536	6.82e-96
CD4_naive_T	chr2	127413511	127454251	1	GYPC	1.0283	1.36e-94
CD4_naive_T	chr16	1578742	1605581	1	TMEM204	1.91149	1.14e-93
CD4_naive_T	chr2	106682113	106694609	1	C2orf40	2.87637	2.01e-93
CD4_naive_T	chr7	149570057	149577787	1	ATP6V0E2	1.34289	1.11e-92
CD4_naive_T	chr8	128747765	128753680	1	MYC	1.47618	8.91e-92
CD4_naive_T	chr7	150434436	150440737	1	GIMAP5	1.37561	1.55e-90
CD4_naive_T	chr12	56324946	56347807	1	DGKA	1.41753	2.75e-90
CD4_naive_T	chr21	43823971	43867790	1	UBASH3A	1.69909	2.86e-90
CD4_naive_T	chr5	175487692	175543018	1	FAM153B	2.73711	2.6e-88
CD4_naive_T	chr8	126963441	126934767	2	LINC00861	1.42548	9.47e-88
CD4_naive_T	chr1	120254419	120286849	1	PHGDH	2.42671	3.15e-87
CD4_naive_T	chr17	7284293	7293092	1	TNK1	2.45889	4.42e-87
CD4_naive_T	chr3	61237133	59735036	2	FHIT	1.93951	1.44e-86
CD4_naive_T	chr2	173292082	173371181	1	ITGA6	1.61257	1.81e-86
CD4_naive_T	chr6	11779280	11713888	2	ADTRP	2.25989	2.34e-86
CD4_naive_T	chr5	177210399	177138237	2	FAM153A	2.71096	7.18e-86
CD4_naive_T	chr9	20622514	20344968	2	MLLT3	1.48227	8.5e-86
CD4_naive_T	chr1	77747662	78025654	1	AK5	1.86253	3.1e-85
CD4_naive_T	chr11	8190590	8127597	2	RIC3	1.66765	1.09e-84
CD4_naive_T	chr14	23822080	23815527	2	SLC22A17	2.38717	3.48e-84
CD4_naive_T	chr4	48136273	48068410	2	TXK	1.37914	2.14e-83
CD4_naive_T	chr17	10600927	10614875	1	ADPRM	1.84039	7.93e-83
CD4_naive_T	chr11	6440644	6416355	2	APBB1	1.59955	1.51e-82
CD4_naive_T	chr5	156607907	156682109	1	ITK	1.47878	2.44e-82
CD4_naive_T	chr21	46825097	46933634	1	COL18A1	2.09232	4.34e-82
CD4_naive_T	chr7	150211945	150218161	1	GIMAP7	1.04643	1.35e-81
CD4_naive_T	chr14	99737822	99635625	2	BCL11B	1.44743	5.66e-81
CD4_naive_T	chrX	102565974	102564274	2	BEX2	1.45042	6.37e-81
CD4_naive_T	chr18	60986657	60790579	2	BCL2	1.35763	8.19e-81
CD4_naive_T	chr14	92414046	92335755	2	FBLN5	1.74911	2.31e-80
CD4_naive_T	chr13	41885341	41951166	1	NAA16	1.3454	3.04e-80
CD4_naive_T	chr1	156549519	156556562	1	TTC24	2.02715	9.04e-80
CD4_naive_T	chr8	23101150	23119512	1	CHMP7	1.34268	1.07e-79
CD4_naive_T	chr5	55290821	55230925	2	IL6ST	1.38339	1.13e-79
CD4_naive_T	chr6	32120860	32116140	2	PRRT1	2.42678	2.07e-78
CD4_naive_T	chr17	64298926	64806862	1	PRKCA	1.8911	4.02e-78
CD4_naive_T	chr13	76194570	76434006	1	LMO7	2.00643	9.13e-78
CD4_naive_T	chr20	1638425	1609798	2	SIRPG	1.49705	1.14e-77
CD4_naive_T	chr20	51588946	52111869	1	TSHZ2	1.88652	6.37e-77
CD4_naive_T	chr11	118401803	118417313	1	TMEM25	1.99678	6.71e-77
CD4_naive_T	chr6	91006627	90636247	2	BACH2	1.18244	2.7e-76
CD4_naive_T	chr6	108145521	108023364	2	SCML4	1.28881	3.29e-76
CD4_naive_T	chr9	130742812	130702861	2	FAM102A	1.33187	1.84e-74
CD4_naive_T	chr16	3550945	3589051	1	CLUAP1	1.90323	3.33e-74
CD4_naive_T	chr3	32280171	32411813	1	CMTM8	1.78629	2.66e-73
CD4_naive_T	chr4	143767604	142949182	2	INPP4B	1.37253	1.08e-72
CD4_naive_T	chr17	37309485	37219556	2	PLXDC1	2.1315	2e-72
CD4_naive_T	chr1	110283660	110276554	2	GSTM3	1.9513	1.82e-71
CD4_naive_T	chr6	128239776	128029339	2	THEMIS	1.45248	6.9e-71
CD4_naive_T	chr16	53537170	53525192	2	AKTIP	1.45935	1.39e-70
CD4_naive_T	chr9	95820989	95847415	1	SUSD3	1.24037	7.05e-70
CD4_naive_T	chr18	28742819	28709214	2	DSC1	3.1132	1.09e-69
CD4_naive_T	chr19	51226605	51228981	1	CLEC11A	1.74355	2.14e-69
CD4_naive_T	chr17	74236390	74138534	2	RNF157	1.94693	4.11e-69
CD4_naive_T	chr11	122709255	122743347	1	CRTAM	1.86354	4.27e-69
CD4_naive_T	chr11	14665180	14515188	2	PSMA1	1.0317	3.18e-68
CD4_naive_T	chr7	143104906	143220540	1	EPHA1-AS1	1.92026	3.7e-68
CD4_naive_T	chr4	57688035	57676026	2	SPINK2	1.93932	7.4e-68
CD4_naive_T	chr7	108096841	107788071	2	NRCAM	2.7928	9.24e-68
CD4_naive_T	chr1	151882361	151843343	2	THEM4	1.16649	1.62e-67
CD4_naive_T	chr22	24032961	24041363	1	RGL4	1.30591	1.29e-66
CD4_naive_T	chr8	79428336	79517502	1	PKIA	1.50635	1.33e-66
CD4_naive_T	chr9	117692875	117655623	2	TNFSF8	1.31948	1.83e-66
CD4_naive_T	chr2	173420101	173489823	1	PDK1	1.20937	1.19e-65
CD4_naive_T	chr17	38083884	38077296	2	ORMDL3	1.10984	1.38e-65
CD4_naive_T	chr21	37507263	37518860	1	CBR3	1.80305	1.76e-65
CD4_naive_T	chr8	66753969	66626569	2	PDE7A	1.3525	3.46e-65
CD4_naive_T	chr19	35739559	35758867	1	LSR	1.52238	3.78e-65
CD4_naive_T	chr1	60280463	60342050	1	HOOK1	1.74291	4.19e-65
CD4_naive_T	chr22	30792930	30821291	1	SEC14L2	2.32143	8.07e-65
CD4_naive_T	chr19	19779663	19791138	1	ZNF101	1.26501	2.85e-64
CD4_naive_T	chr20	39766161	39804357	1	PLCG1	1.25263	8.05e-64
CD4_naive_T	chr5	177433967	177476088	1	FAM153C	2.28933	9.08e-64
CD4_naive_T	chr19	40440533	40353963	2	FCGBP	2.64656	1.47e-63
CD4_naive_T	chr5	174905514	174955621	1	SFXN1	1.0627	4.84e-63
CD4_naive_T	chr21	44073862	44195618	1	PDE9A	2.22279	6.13e-63
CD4_naive_T	chr2	7057523	7184309	1	RNF144A	1.42127	9.21e-63
CD4_naive_T	chr7	767313	588834	2	PRKAR1B	1.4534	9.48e-63
CD4_naive_T	chr7	130126016	130146138	1	MEST	2.09359	8.24e-62
CD4_naive_T	chr4	40198527	40246281	1	RHOH	1.01461	1.25e-61
CD4_naive_T	chr11	60869930	60895323	1	CD5	1.1217	1.57e-61
CD4_naive_T	chr5	65017941	64961755	2	SGTB	1.09253	2.99e-61
CD4_naive_T	chr6	45345788	44777054	2	SUPT3H	1.15803	3.8e-61
CD4_naive_T	chr12	40013843	39945022	2	ABCD2	1.71088	6.76e-61
CD4_naive_T	chr5	43040447	43039182	2	ANXA2R	1.03518	7.56e-60
CD4_naive_T	chr1	24742245	24799473	1	NIPAL3	1.21783	8.77e-60
CD4_naive_T	chr12	51740463	51722227	2	CELA1	1.97235	1.28e-59
CD4_naive_T	chr5	55529186	55395507	2	ANKRD55	1.78183	1.87e-59
CD4_naive_T	chr6	31539876	31542100	1	LTA	1.32929	2.95e-59
CD4_naive_T	chr6	86159302	86205509	1	NT5E	1.82063	4.31e-59
CD4_naive_T	chr3	13921618	13860082	2	WNT7A	1.96002	7.06e-59
CD4_naive_T	chr2	172864804	172945587	1	METAP1D	1.50883	3.66e-58
CD4_naive_T	chr10	133795435	133781204	2	BNIP3	1.09364	3.69e-58
CD4_naive_T	chr1	40157089	40144645	2	HPCAL4	1.84525	6.97e-58
CD4_naive_T	chrX	107288200	107322414	1	VSIG1	1.30334	1.2e-57
CD4_naive_T	chr11	278570	285388	1	NLRP6	2.42803	1.43e-57
CD4_naive_T	chr6	111408781	111544606	1	SLC16A10	2.21895	2.21e-56
CD4_naive_T	chr13	42031542	42045013	1	RGCC	1.04908	2.99e-56
CD4_naive_T	chr8	57123859	57073468	2	PLAG1	2.15091	3.06e-56
CD4_naive_T	chr1	160765864	160798045	1	LY9	1.07605	5.06e-56
CD4_naive_T	chr12	123717844	123742506	1	C12orf65	1.18061	5.92e-56
CD4_naive_T	chr3	108541631	108573714	1	TRAT1	1.20839	7.03e-56
CD4_naive_T	chr19	56989243	57006805	1	ZNF667-AS1	1.75089	7.45e-56
CD4_naive_T	chr3	50649262	50643885	2	CISH	1.2612	1.85e-55
CD4_naive_T	chr9	78505560	78977255	1	PCSK5	1.50473	1.3e-54
CD4_naive_T	chr2	109605828	109510927	2	EDAR	2.34034	3.59e-54
CD4_naive_T	chr5	35856977	35879705	1	IL7R	1.04316	6.8e-54
CD4_naive_T	chr6	31550202	31548336	2	LTB	1.0798	7.57e-54
CD4_naive_T	chr22	31892125	32014537	1	SFI1	1.0817	8.47e-54
CD4_naive_T	chr2	65283495	65314142	1	CEP68	1.3418	8.69e-54
CD4_naive_T	chr3	42530791	42579065	1	VIPR1	1.38832	1.05e-53
CD4_naive_T	chr8	124553493	124510127	2	FBXO32	1.23562	1.56e-53
CD4_naive_T	chr8	144451025	144466390	1	RHPN1	1.46399	1.93e-53
CD4_naive_T	chrX	101906294	101914010	1	GPRASP1	1.83121	5e-53
CD4_naive_T	chr17	76976061	76967335	2	LGALS3BP	1.0617	8.71e-53
CD4_naive_T	chr2	27665233	27669348	1	KRTCAP3	1.93937	2e-52
CD4_naive_T	chr15	78799906	78829715	1	HYKK	2.02637	2.67e-52
CD4_naive_T	chr17	1420213	1421390	1	PITPNA-AS1	1.04172	2.81e-52
CD4_naive_T	chr6	128841870	128289924	2	PTPRK	1.99826	6.88e-52
CD4_naive_T	chr1	15911605	15898194	2	AGMAT	1.30758	1.09e-51
CD4_naive_T	chr1	110052336	110049446	2	AMIGO1	2.36113	1.1e-51
CD4_naive_T	chr14	92333880	92246267	2	TC2N	1.04636	2.74e-51
CD4_naive_T	chr7	150721586	150709297	2	ATG9B	1.22967	3.2e-51
CD4_naive_T	chr19	3606831	3594504	2	TBXA2R	1.99946	5.48e-51
CD4_naive_T	chr17	10633646	10616639	2	TMEM220	1.59472	6.71e-51
CD4_naive_T	chr20	33460661	33432523	2	GGT7	1.2961	2.98e-50
CD4_naive_T	chr16	4323001	4307187	2	TFAP4	1.26157	1.04e-49
CD4_naive_T	chr17	16256812	16245848	2	CENPV	1.34109	1.42e-49
CD4_naive_T	chr11	118213459	118209789	2	CD3D	1.07381	3.32e-49
CD4_naive_T	chr1	9005893	9035148	1	CA6	3.08071	4.48e-49
CD4_naive_T	chr19	35634154	35645205	1	FXYD7	1.13115	5.76e-49
CD4_naive_T	chr11	60739113	60787848	1	CD6	1.00773	6.13e-49
CD4_naive_T	chr11	118175295	118186890	1	CD3E	1.10766	8.53e-49
CD4_naive_T	chr10	99531756	99526508	2	SFRP5	2.98946	8.81e-49
CD4_naive_T	chr11	65151172	65142663	2	SLC25A45	1.04522	1.95e-48
CD4_naive_T	chrX	17755592	17773105	1	SCML1	1.45608	7.06e-48
CD4_naive_T	chr10	17244070	17184982	2	TRDMT1	1.2518	1.27e-47
CD4_naive_T	chr1	226070420	226033233	2	TMEM63A	1.0249	2.26e-47
CD4_naive_T	chr5	80256508	80525981	1	RASGRF2	1.26215	2.7e-47
CD4_naive_T	chr5	98104999	98132198	1	RGMB	1.44719	4e-47
CD4_naive_T	chr1	41328018	41326728	2	CITED4	1.46674	8.25e-47
CD4_naive_T	chr3	12525931	12581122	1	TSEN2	1.68762	1.24e-46
CD4_naive_T	chr2	131672786	131804836	1	ARHGEF4	2.55131	1.51e-46
CD4_naive_T	chr11	3078681	3022152	2	CARS	1.07886	2.18e-46
CD4_naive_T	chr15	89438770	89420519	2	HAPLN3	1.09695	6.29e-46
CD4_naive_T	chr2	112895962	112945791	1	FBLN7	1.19827	6.33e-46
CD4_naive_T	chr12	56732663	56734194	1	IL23A	1.28093	6.43e-46
CD4_naive_T	chr10	62493284	61786056	2	ANK3	1.41594	4.06e-45
CD4_naive_T	chr19	6767523	6752173	2	SH2D3A	1.08653	5.19e-45
CD4_naive_T	chr2	20068615	20084808	1	LINC00954	1.66414	6.65e-45
CD4_naive_T	chr16	56623267	56625000	1	MT3	3.1942	7.04e-45
CD4_naive_T	chr3	111852152	111839688	2	GCSAM	1.01234	7.83e-45
CD4_naive_T	chr2	99771187	99613724	2	TSGA10	1.4132	4.22e-44
CD4_naive_T	chr1	95392735	95362507	2	CNN3	1.73887	4.41e-44
CD4_naive_T	chrX	140271310	140269931	2	LDOC1	1.07637	1.97e-43
CD4_naive_T	chr7	75024903	75040279	1	TRIM73	1.23869	2.67e-43
CD4_naive_T	chr16	68344877	68391169	1	PRMT7	1.06533	4.23e-43
CD4_naive_T	chr6	150067688	150045452	2	NUP43	1.52444	5.31e-43
CD4_naive_T	chr10	15413058	15253644	2	FAM171A1	2.27788	7.43e-43
[truncated: 11,199 more rows]

## Sheet: Supp Table 7
A
Gene Symbol	Gene Name	Alias	FA	FD	Dist From Mean. FD
NFYC	nuclear transcription factor Y subunit gamma	CBF-C, CBFC, H1TF2A, HAP5, HSM	1.77689	0.158786	1.38216
NFYC	nuclear transcription factor Y subunit gamma	CBF-C, CBFC, H1TF2A, HAP5, HSM	1.77689	0.158786	1.38216
CREB3L4	cAMP responsive element binding protein 3 like 4	AIBZIP, ATCE1, CREB3, CREB4, JAL	1.88522	0.117258	1.48711
ETV3	ETS variant transcription factor 3	METS, PE-1, PE1	1.57684	0.851595	1.43383
ELK4	ETS transcription factor ELK4	SAP1	1.42351	0.862084	1.31756
ATF3	activating transcription factor 3		1.54608	0.36752	1.19372
BATF3	basic leucine zipper ATF-like transcription factor 3	JDP1, JUNDM1, SNFT	1.66199	0.06807	1.26193
CREM	cAMP responsive element modulator	CREM-2, ICER, hCREM-2	1.57655	0.096096	1.17773
ARNTL	aryl hydrocarbon receptor nuclear translocator like	BMAL1, BMAL1c, JAP3, MOP3, PASD3	1.51494	0.366141	1.16347
ELF5	E74 like ETS transcription factor 5	ESE2	1.44192	0.573613	1.17392
EHF	ETS homologous factor	ESE3, ESE3B, ESEJ	1.38827	0.637534	1.15871
ETS1	ETS proto-oncogene 1, transcription factor	ETS-1, EWSR2, c-ets-1, p54	1.58461	0.979662	1.51677
FLI1	Fli-1 proto-oncogene, ETS transcription factor	BDPLT21, EWSR2, FLI-1, SIC-1	1.58811	1.01287	1.54044
ATF1	activating transcription factor 1	EWS-ATF1, FUS/ATF-1, TREB36	1.87958	0.226322	1.49175
ATF7	activating transcription factor 7	ATFA	1.9343	0.118486	1.53617
ELK3	ETS transcription factor ELK3	ERP, NET, SAP-2, SAP2	1.53819	1.03934	1.51972
NFYB	nuclear transcription factor Y subunit beta	CBF-A, CBF-B, HAP3, NF-YB	1.94867	0.077309	1.54876
E4F1	E4F transcription factor 1	E4F	1.82614	0.28039	1.44709
CTCF	CCCTC-binding factor	CFAP108, FAP108, MRD21	1.61634	0.085294	1.21694
ETV4	ETS variant transcription factor 4	E1A-F, E1AF, PEA3, PEAS3	1.52796	1.01785	1.49784
CREB3L3	cAMP responsive element binding protein 3 like 3	CREB-H, CREBH, HYST1481, HYTG2	1.88522	0.117258	1.48711
DNMT1	DNA methyltransferase 1	ADCADN, AIM, CXXC9, DNMT, HSN1E	0.166182	1.36442	1.3532
ETV2	ETS variant transcription factor 2	ER71, ETSRP71	1.54739	0.673181	1.31404
ERF	ETS2 repressor factor	CHYTS, CRS4, PE-2, PE2	1.62472	0.819223	1.45559
SPIB	Spi-B transcription factor	SPI-B	1.44419	0.513438	1.14944
CEBPZ	CCAAT enhancer binding protein zeta	CBF, CBF2, HSP-CBF, NOC1	1.78145	0.062038	1.3812
ATF2	activating transcription factor 2	CRE-BP1, CREB-2, CREB2, HB16, TREB7	1.57009	0.144847	1.17497
CREB1	cAMP responsive element binding protein 1	CREB, CREB-1	1.95437	0.251782	1.5693
FEV	FEV transcription factor, ETS family member	HSRNAFEV, PET-1	1.61814	0.915124	1.50431
TCFL5	transcription factor like 5	CHA, E2BP-1, Figlb, SOSF1, bHLHe82	0.725189	1.20613	1.21849
GABPA	GA binding protein transcription factor subunit alpha	E4TF1-60, E4TF1A, NFT2, NRF2, NRF2A	1.44293	0.887873	1.34891
ERG	ETS transcription factor ERG	erg-3, p55	1.62301	0.937047	1.52119
ETV5	ETS variant transcription factor 5	ERM	1.50067	1.04548	1.496
NFYA	nuclear transcription factor Y subunit alpha	CBF-A, CBF-B, HAP2, NF-YA	1.80107	0.240936	1.41603
ETV1	ETS variant transcription factor 1	ER81	1.53117	1.01105	1.4958
CREB5	cAMP responsive element binding protein 5	CRE-BPA, CREB-5, CREBPA	1.92436	0.115324	1.52607
NRF1	nuclear respiratory factor 1	ALPHA-PAL	1.56416	1.22023	1.66331
CREB3	cAMP responsive element binding protein 3	LUMAN, LZIP, sLZIP	1.88522	0.117258	1.48711
PBX3	PBX homeobox 3		1.85997	0.041833	1.45942
ELK1	ETS transcription factor ELK1		1.52445	1.01935	1.49619
ELF4	E74 like ETS transcription factor 4	ELFR, MEF	1.39335	0.692196	1.19243
B
Gene Symbol	Gene Name	Alias	FA	FD	GEX	Dist From Mean GEX
ENO1	enolase 1	ENO1L1, HEL-S-17, MPB1, NNE, PPH	0.480553	0.029711	2.18614	2.0451
NFYC	nuclear transcription factor Y subunit gamma	CBF-C, CBFC, H1TF2A, HAP5, HSM	1.77689	0.158786	0.440122	1.4081
NFYC	nuclear transcription factor Y subunit gamma	CBF-C, CBFC, H1TF2A, HAP5, HSM	1.77689	0.158786	0.028528	1.38103
YBX1	Y-box binding protein 1	BP-8, CBF-A, CSDA2, CSDB, DBPB	1.21843	0.234696	2.86644	2.84397
JUN	Jun proto-oncogene, AP-1 transcription factor subunit	AP-1, AP1, c-Jun, cJUN, p39	1.46552	-0.16318	1.64856	1.84445
CREB3L4	cAMP responsive element binding protein 3 like 4	AIBZIP, ATCE1, CREB3, CREB4, JAL	1.88522	0.117258	0.05561	1.48719
ETV3	ETS variant transcription factor 3	METS, PE-1, PE1	1.57684	0.851595	0.125082	1.17639
ATF3	activating transcription factor 3		1.54608	0.36752	0.130201	1.14557
BATF3	basic leucine zipper ATF-like transcription factor 3	JDP1, JUNDM1, SNFT	1.66199	0.06807	0.105881	1.26194
KLF6	Kruppel like factor 6	BCD1, CBA1, COPEB, CPBP, GBF	0.647414	0.295195	2.284	2.15558
CREM	cAMP responsive element modulator	CREM-2, ICER, hCREM-2	1.57655	0.096096	0.247401	1.18063
SPI1	Spi-1 proto-oncogene	AGM10, OF, PU.1, SFPI1, SPI-1	0.9168	0.089468	1.25224	1.22384
ETS1	ETS proto-oncogene 1, transcription factor	ETS-1, EWSR2, c-ets-1, p54	1.58461	0.979662	0.975752	1.44778
FLI1	Fli-1 proto-oncogene, ETS transcription factor	BDPLT21, EWSR2, FLI-1, SIC-1	1.58811	1.01287	0.908123	1.41288
ATF1	activating transcription factor 1	EWS-ATF1, FUS/ATF-1, TREB36	1.87958	0.226322	0.269237	1.48441
ATF7	activating transcription factor 7	ATFA	1.9343	0.118486	0.132508	1.53375
ELK3	ETS transcription factor ELK3	ERP, NET, SAP-2, SAP2	1.53819	1.03934	0.253671	1.14301
NFYB	nuclear transcription factor Y subunit beta	CBF-A, CBF-B, HAP3, NF-YB	1.94867	0.077309	0.121707	1.54823
ELF1	E74 like ETS transcription factor 1	EFTUD1, RIA1	1.29203	0.750574	1.18418	1.37097
FOS	Fos proto-oncogene, AP-1 transcription factor subunit	AP-1, C-FOS, p55	1.46669	-0.16769	2.46169	2.5524
E4F1	E4F transcription factor 1	E4F	1.82614	0.28039	0.198815	1.42667
CTCF	CCCTC-binding factor	CFAP108, FAP108, MRD21	1.61634	0.085294	0.315785	1.22803
MLX	MAX dimerization protein MLX	MAD7, MXD7, TCFL4, TF4, bHLHd13	1.48584	0.309495	0.569822	1.16632
CREB3L3	cAMP responsive element binding protein 3 like 3	CREB-H, CREBH, HYST1481, HYTG2	1.88522	0.117258	2.1e-06	1.49147
JUNB	JunB proto-oncogene, AP-1 transcription factor subunit	AP-1	1.51662	-0.21453	3.39915	3.44248
KLF2	Kruppel like factor 2	LKLF	1.08462	0.074151	1.92472	1.90889
JUND	JunD proto-oncogene, AP-1 transcription factor subunit	AP-1	1.44228	-0.20765	0.734056	1.19789
ETV2	ETS variant transcription factor 2	ER71, ETSRP71	1.54739	0.673181	0.036345	1.15172
ERF	ETS2 repressor factor	CHYTS, CRS4, PE-2, PE2	1.62472	0.819223	0.062532	1.22675
CEBPZ	CCAAT enhancer binding protein zeta	CBF, CBF2, HSP-CBF, NOC1	1.78145	0.062038	0.494458	1.42499
ATF2	activating transcription factor 2	CRE-BP1, CREB-2, CREB2, HB16, TREB7	1.57009	0.144847	0.207847	1.17133
CREB1	cAMP responsive element binding protein 1	CREB, CREB-1	1.95437	0.251782	0.436478	1.58134
FEV	FEV transcription factor, ETS family member	HSRNAFEV, PET-1	1.61814	0.915124	0	1.22588
ERG	ETS transcription factor ERG	erg-3, p55	1.62301	0.937047	8.33e-05	1.2307
IRF1	interferon regulatory factor 1	IRF-1, MAR	0.698679	0.194302	1.78449	1.66874
NFYA	nuclear transcription factor Y subunit alpha	CBF-A, CBF-B, HAP2, NF-YA	1.80107	0.240936	0.074494	1.40214
CREB5	cAMP responsive element binding protein 5	CRE-BPA, CREB-5, CREBPA	1.92436	0.115324	0.147318	1.52378
IKZF1	IKAROS family zinc finger 1	CVID13, Hs.54452, IK1, IKAROS, LYF1	-0.06456	0.043535	1.21593	1.16978
NRF1	nuclear respiratory factor 1	ALPHA-PAL	1.56416	1.22023	0.150816	1.16361
CREB3	cAMP responsive element binding protein 3	LUMAN, LZIP, sLZIP	1.88522	0.117258	0.247888	1.48837
PBX3	PBX homeobox 3		1.85997	0.041833	0.085855	1.46049

## Sheet: Supp Table 8
Supplementary Table 8: Pathways used to calculate gene expression scores in monocyte subsets.
source	pathway_label	GMT_URL
Hallmark	TNFA signaling via NFKB	https://www.gsea-msigdb.org/gsea/msigdb/download_geneset.jsp?geneSetName=HALLMARK_TNFA_SIGNALING_VIA_NFKB&fileType=gmt
BioCarta	Canonical monocyte markers	http://www.gsea-msigdb.org/gsea/msigdb/download_geneset.jsp?geneSetName=BIOCARTA_MONOCYTE_PATHWAY&fileType=gmt
Gene ontology: biological process	Type I Interferon response	http://www.gsea-msigdb.org/gsea/msigdb/download_geneset.jsp?geneSetName=GOBP_RESPONSE_TO_TYPE_I_INTERFERON&fileType=gmt
Gene ontology: biological process	Monocyte chemotaxis	http://www.gsea-msigdb.org/gsea/msigdb/download_geneset.jsp?geneSetName=GOBP_MONOCYTE_CHEMOTAXIS&fileType=gmt
Gene ontology: biological process	Monocyte CCR2 production	http://www.gsea-msigdb.org/gsea/msigdb/download_geneset.jsp?geneSetName=GOBP_MONOCYTE_CHEMOTACTIC_PROTEIN_1_PRODUCTION&fileType=gmt
Hallmark	Interferon alpha response	http://www.gsea-msigdb.org/gsea/msigdb/download_geneset.jsp?geneSetName=HALLMARK_INTERFERON_ALPHA_RESPONSE&fileType=gmt
Hallmark	Interferon gamma response	http://www.gsea-msigdb.org/gsea/msigdb/download_geneset.jsp?geneSetName=HALLMARK_INTERFERON_GAMMA_RESPONSE&fileType=gmt
KEGG	TLR signaling	http://www.gsea-msigdb.org/gsea/msigdb/download_geneset.jsp?geneSetName=KEGG_TOLL_LIKE_RECEPTOR_SIGNALING_PATHWAY&fileType=gmt
BioCarta	NFKB signaling	http://www.gsea-msigdb.org/gsea/msigdb/download_geneset.jsp?geneSetName=BIOCARTA_NFKB_PATHWAY&fileType=gmt
WikiPathways	COVID-19 adverse outcome	http://www.gsea-msigdb.org/gsea/msigdb/download_geneset.jsp?geneSetName=WP_COVID19_ADVERSE_OUTCOME_PATHWAY&fileType=gmt
Blanco Melo, et al.	COVID-19 low MOI response	http://www.gsea-msigdb.org/gsea/msigdb/download_geneset.jsp?geneSetName=BLANCO_MELO_COVID19_SARS_COV_2_LOW_MOI_INFECTION_A594_ACE2_EXPRESSING_CELLS_UP&fileType=gmt
Blanco Melo, et al.	COVID-19 high MOI response	http://www.gsea-msigdb.org/gsea/msigdb/download_geneset.jsp?geneSetName=BLANCO_MELO_COVID19_SARS_COV_2_INFECTION_A594_ACE2_EXPRESSING_CELLS_UP&fileType=gmt

## Sheet: Supp Table 9
Supplementary Table 9: Results of one-way analysis of variance and Tukey test for cell subset pathway scoring.
aov.padj="BH adjusted p value from one-way analysis of variance test" pct.contrasts.sig="percentage of contrasts with adjusted p value <= 0.05 from Tukey test"
pathway_label	aov.padj.Giroux	pct.contrasts.sig.Giroux	aov.padj.Naqvi	pct.contrasts.sig.Naqvi	aov.padj.Stephenson	pct.contrasts.sig.Stephenson
Canonical monocyte markers	3.35311e-150	0.714286	5.25958e-104	0.933333	9.4249e-196	0.65
NFKB signaling	0	0.857143	0	0.866667	0	0.85
COVID-19 high MOI response	0	0.952381	0	1	0	0.958333
COVID-19 low MOI response	0	0.904762	0	0.933333	0	0.941667
Monocyte CCR2 production	1.05188e-259	0.857143	0	1	0	0.758333
Monocyte chemotaxis	0	0.904762	0	0.866667	0	0.833333
Type I Interferon response	0	0.809524	5.97814e-107	0.733333	0	0.941667
Interferon alpha response	0	0.952381	1.33489772265416e-315	0.866667	0	0.933333
Interferon gamma response	0	0.904762	0	1	0	0.941667
TNFA signaling via NFKB	0	0.714286	0	0.933333	0	0.933333
TLR signaling	0	0.857143	0	1	0	0.908333
COVID-19 adverse outcome	0	0.714286	0	0.933333	0	0.891667
